# Supplementary material for: Machine learning for the prediction of spontaneous preterm birth using early second and third trimester maternal blood gene expression: A cautionary tale
Source: PLoS One. 2025 Jun 27;20(6):e0310937. doi: 10.1371/journal.pone.0310937 (PMC12204558; doi:10.1371/journal.pone.0310937)
Supplement: S2 Table — Fold differences in each comparison, average expression, F value, p-value and adjusted p-value for each gene identified as differentially expressed in each fold of 10-fold cross validation. (XLS) [file pone.0310937.s002.xls]

## Sheet: CV_Fold1
ENTREZ_GENE_ID	dif_T1vsT2	T1_Term_vs_SPTB	T2_Term_vs_SPTB	Time_Term	Time_SPTB	AveExpr	F	P.Value	adj.P.Val
2205	0.161447	0.0188463	0.180294	-0.389262	-0.550709	6.20533	20.0253	1.28024e-11	3.21147e-07
100113407	0.124731	-0.144776	-0.0200448	0.208869	0.0841378	6.81863	18.5812	7.12582e-11	8.93756e-07
154664	0.0888671	-0.295892	-0.207025	0.663285	0.574418	6.43652	16.0727	1.48465e-09	1.24142e-05
3934	0.214807	-0.252749	-0.0379418	0.745604	0.530797	9.84254	14.8315	6.8479e-09	2.81733e-05
714	-0.0527784	-0.0562371	-0.109016	0.299563	0.352341	4.81854	14.8063	7.06439e-09	2.81733e-05
8819	-0.0272129	-0.0648708	-0.0920837	0.173723	0.200936	7.3417	14.7788	7.30953e-09	2.81733e-05
1088	0.173228	-0.253041	-0.0798126	0.833086	0.659857	8.17191	14.6441	8.63844e-09	2.81733e-05
3600	-0.0421635	-0.101578	-0.143741	0.217789	0.259953	5.29864	14.4666	1.07687e-08	2.81733e-05
4680	0.169218	-0.221286	-0.0520681	0.816369	0.647151	6.9261	14.4205	1.14027e-08	2.81733e-05
412	-0.0863168	-0.0447803	-0.131097	0.134574	0.220891	7.53666	14.4053	1.16217e-08	2.81733e-05
8993	0.163185	-0.0679543	0.0952305	0.306659	0.143475	10.1037	14.3561	1.23542e-08	2.81733e-05
671	0.112733	-0.183805	-0.0710719	0.621565	0.508832	9.08395	14.1031	1.69291e-08	3.44062e-05
51477	-0.0588628	0.0974193	0.0385565	-0.124319	-0.0654557	5.96496	14.0615	1.78306e-08	3.44062e-05
53831	0.164831	-0.195012	-0.030181	0.418926	0.254094	5.85208	13.976	1.98383e-08	3.55461e-05
6272	-0.0212666	-0.0496191	-0.0708857	0.162774	0.18404	9.67194	13.8589	2.29624e-08	3.84009e-05
9619	0.138296	-0.0254809	0.112815	-0.25244	-0.390737	7.52369	13.7262	2.71065e-08	4.2498e-05
167555	0.0799144	-0.162113	-0.0821985	0.243175	0.163261	6.77665	13.5171	3.52241e-08	5.19763e-05
286333	-0.319808	-0.0207667	-0.340575	0.220515	0.540323	6.11947	13.1577	5.53037e-08	7.40887e-05
65010	-0.0140315	-0.0134733	-0.0275049	0.179016	0.193048	5.86016	13.1283	5.73923e-08	7.40887e-05
1669	0.169065	-0.182335	-0.0132693	0.845172	0.676107	8.62153	13.0874	6.04201e-08	7.40887e-05
440712	0.235647	-0.118892	0.116754	-0.287186	-0.522832	5.64031	13.0666	6.20236e-08	7.40887e-05
4317	0.102175	-0.204906	-0.102731	0.690176	0.588001	10.3683	12.9981	6.76079e-08	7.70884e-05
23136	-0.0724724	-0.0541348	-0.126607	0.195708	0.26818	7.58113	12.792	8.76697e-08	9.56171e-05
2040	0.0277341	-0.0570766	-0.0293425	0.188632	0.160898	11.0246	12.5229	1.23157e-07	0.000128725
4353	0.130653	-0.194496	-0.0638433	0.591005	0.460353	6.3511	12.4299	1.3853e-07	0.000139001
25979	0.155306	-0.161331	-0.00602561	0.113594	-0.0417117	7.68629	12.3875	1.46172e-07	0.000141028
4973	0.193845	-0.200526	-0.00668048	0.745932	0.552086	7.08944	12.3353	1.56159e-07	0.000145084
23328	-0.0950134	-0.0127102	-0.107724	0.210818	0.305831	6.15892	12.2998	1.63336e-07	0.000146331
7027	0.041041	-0.0409488	9.2165e-05	0.203134	0.162093	9.85136	12.2633	1.71073e-07	0.000147978
5208	-0.0118116	-0.0642382	-0.0760498	0.180897	0.192709	7.63291	12.1685	1.92927e-07	0.000152493
1774	0.0615154	-0.0689148	-0.00739944	0.12084	0.0593243	8.15326	12.1685	1.92937e-07	0.000152493
23446	0.048523	-0.0280431	0.02048	0.11579	0.0672668	7.9306	12.1564	1.95912e-07	0.000152493
7226	0.00295859	-0.10149	-0.0985316	0.179441	0.176483	7.18388	12.1377	2.00608e-07	0.000152493
1991	0.0939834	-0.163299	-0.0693156	0.661572	0.567589	7.42743	12.0651	2.1997e-07	0.00015766
3005	0.0992185	-0.00136537	0.0978531	0.374577	0.275358	8.38631	12.0651	2.19975e-07	0.00015766
713	-0.0774487	-0.0487186	-0.126167	0.269999	0.347448	5.5029	12.0188	2.33312e-07	0.000162573
4318	0.128364	-0.0249983	0.103365	0.246339	0.117976	10.6606	11.9574	2.52249e-07	0.000171018
6947	0.132322	-0.160474	-0.028152	0.594247	0.461925	8.49607	11.9114	2.67417e-07	0.000176531
820	0.108969	-0.0831806	0.0257886	0.48394	0.374971	8.03684	11.8545	2.87505e-07	0.000184924
56670	0.162683	-0.161386	0.0012971	0.390732	0.228049	4.35829	11.796	3.09715e-07	0.000193802
100616349	-0.11137	-0.147481	-0.258851	0.238689	0.350059	7.3769	11.7783	3.16758e-07	0.000193802
91	0.0882615	-0.0549672	0.0332942	0.138824	0.0505621	7.64238	11.737	3.33851e-07	0.000199397
441168	-0.209487	-0.0593209	-0.268808	0.178877	0.388364	7.73304	11.6118	3.9159e-07	0.000223814
80832	-0.0503489	-0.0227647	-0.0731136	0.250079	0.300427	5.07151	11.6098	3.92578e-07	0.000223814
51133	0.0313667	-0.00442778	0.0269389	0.18922	0.157854	5.30575	11.3301	5.60994e-07	0.000308022
5273	0.179478	-0.272871	-0.0933923	0.723623	0.544145	6.93426	11.3248	5.6484e-07	0.000308022
5169	0.0469336	0.0154318	0.0623653	-0.212348	-0.259282	4.17789	11.2891	5.91216e-07	0.000315546
1359	0.155685	-0.0471684	0.108517	-0.370479	-0.526164	5.64079	11.1703	6.88219e-07	0.000359666
4057	0.176214	-0.184054	-0.00783915	0.698736	0.522522	9.67148	11.0942	7.58678e-07	0.000388396
64746	-0.0226646	0.0886976	0.066033	-0.0634534	-0.0407888	9.39884	11.0211	8.33097e-07	0.000417965
128346	-0.00778795	-0.0319988	-0.0397867	0.10375	0.111538	10.546	11.0023	8.53351e-07	0.000419731
51108	0.0491694	-0.0127293	0.0364401	0.138287	0.0891172	10.9478	10.8938	9.80795e-07	0.000473139
284417	-0.0471268	-0.0255133	-0.0726401	0.180431	0.227558	6.54879	10.8365	1.05562e-06	0.000497668
116362	0.151105	-0.137457	0.0136485	0.228842	0.077737	5.68525	10.825	1.07132e-06	0.000497668
10321	0.137722	-0.173292	-0.0355694	0.656852	0.51913	8.41633	10.789	1.12195e-06	0.000511713
566	0.0873867	-0.138406	-0.0510194	0.439095	0.351708	6.31853	10.644	1.35159e-06	0.000605439
56729	-0.0247629	-0.120591	-0.145353	0.358445	0.383208	5.93081	10.5661	1.49395e-06	0.000657469
10251	-0.00355611	-0.0199803	-0.0235364	0.139786	0.143342	6.70928	10.5201	1.58505e-06	0.000685535
217	-0.0193457	-0.0181495	-0.0374953	0.186844	0.206189	8.76711	10.4766	1.67625e-06	0.000701898
51164	0.0613797	-0.0451342	0.0162455	0.116813	0.0554335	8.15043	10.4754	1.67885e-06	0.000701898
27032	0.0163941	-0.0215325	-0.00513845	0.0869288	0.0705348	7.27847	10.4506	1.73335e-06	0.000702875
441864	0.164497	-0.242579	-0.0780822	0.614711	0.450214	6.29733	10.4489	1.73722e-06	0.000702875
10184	0.102187	-0.14745	-0.0452629	0.237091	0.134904	6.6259	10.4138	1.81745e-06	0.000723662
7533	0.0413926	-0.0407503	0.000642306	0.146481	0.105088	7.9246	10.2944	2.11972e-06	0.000830831
23248	-0.0317035	0.0842961	0.0525927	-0.0806419	-0.0489385	9.51226	10.2663	2.19787e-06	0.000840027
29116	0.0822438	-0.0273356	0.0549082	-0.11437	-0.196614	8.67802	10.2584	2.22044e-06	0.000840027
3067	0.0851235	0.0287706	0.113894	-0.316973	-0.402096	4.44239	10.2503	2.24364e-06	0.000840027
93978	-0.0820939	-0.188903	-0.270997	0.249328	0.331422	6.83063	10.221	2.33012e-06	0.000859573
2206	-0.0516043	0.000488346	-0.051116	-0.408727	-0.357123	4.06593	10.1843	2.44311e-06	0.000888193
10562	0.12458	-0.287339	-0.162759	0.875395	0.750815	9.07054	10.0523	2.89708e-06	0.00103819
221037	0.0896627	-0.0310475	0.0586152	-0.0416737	-0.131336	10.226	10.0222	3.01189e-06	0.00105731
8204	-0.0892714	-0.0216033	-0.110875	0.0891988	0.17847	7.8723	10.0049	3.07973e-06	0.00105731
83938	-0.0451678	-0.0348283	-0.0799961	0.178771	0.223939	5.76277	10.0006	3.09705e-06	0.00105731
28466	0.458294	-0.225356	0.232938	0.019178	-0.439116	2.63094	9.99512	3.11903e-06	0.00105731
80853	0.0569515	-0.0615123	-0.00456073	0.0968967	0.0399451	9.93519	9.97907	3.18441e-06	0.00106508
383	0.156095	-0.207483	-0.0513875	0.420273	0.264178	7.77276	9.93029	3.39162e-06	0.00111946
3267	-0.00420241	-0.0533961	-0.0575985	0.048995	0.0531974	11.0932	9.91074	3.47846e-06	0.00113321
6897	0.0080214	0.1158	0.123821	0.147945	0.139923	6.91079	9.89149	3.56612e-06	0.00114179
27250	-0.00395232	0.0834987	0.0795464	-0.0904242	-0.0864718	8.30176	9.88411	3.60033e-06	0.00114179
932	0.0964063	-0.274301	-0.177895	0.612817	0.516411	8.60193	9.87535	3.64135e-06	0.00114179
6541	-0.0248834	0.0717754	0.046892	0.12607	0.150954	6.33903	9.79173	4.05738e-06	0.00125654
118932	-0.0126176	-0.159769	-0.172387	0.317591	0.330208	7.47161	9.76186	4.21732e-06	0.00127803
6768	-0.0611383	0.0471599	-0.0139784	0.172082	0.23322	6.61247	9.75979	4.22868e-06	0.00127803
7855	0.0380882	-0.0830811	-0.0449929	0.206812	0.168724	5.57513	9.72186	4.44151e-06	0.00132637
5657	0.0509461	-0.0589316	-0.00798555	0.451759	0.400813	5.30455	9.69837	4.57873e-06	0.00135126
89872	0.147227	-0.245323	-0.098096	0.336648	0.189421	6.09893	9.63076	4.99784e-06	0.0014578
2263	-0.0595472	0.113849	0.0543015	-0.201852	-0.142305	4.36382	9.61513	5.10013e-06	0.00147054
28567	-0.0151395	0.233987	0.218848	-0.117281	-0.102142	10.8023	9.54589	5.5791e-06	0.00159036
7554	-0.0319248	0.0113504	-0.0205744	-0.0839187	-0.0519939	7.09761	9.527	5.71747e-06	0.00161149
64078	0.0839425	-0.0777339	0.00620866	0.278116	0.194173	4.32992	9.50205	5.90557e-06	0.00164601
7453	-0.0144873	-0.0695489	-0.0840363	0.150073	0.16456	10.1009	9.43579	6.43571e-06	0.00177406
6037	0.0293992	-0.156092	-0.126692	0.574872	0.545473	8.74831	9.39064	6.8242e-06	0.00186071
1668	0.133354	-0.494999	-0.361645	0.880855	0.747501	7.61139	9.34722	7.22006e-06	0.00194748
51523	-0.037006	0.105141	0.0681352	-0.130609	-0.0936029	7.5985	9.3048	7.62908e-06	0.00203591
1511	0.2376	-0.149761	0.0878389	0.54985	0.31225	5.3751	9.27575	7.92255e-06	0.0020713
64805	0.139015	-0.245586	-0.10657	0.255585	0.11657	7.01256	9.27533	7.92683e-06	0.0020713
1118	0.219351	-0.079682	0.139669	0.560489	0.341138	5.53529	9.22601	8.45168e-06	0.00216961
122618	0.051192	0.138576	0.189768	-0.128691	-0.179883	7.28083	9.22379	8.47607e-06	0.00216961
4481	-0.102283	-0.0993875	-0.20167	0.304895	0.407177	5.6504	9.18053	8.96645e-06	0.00227195
4118	-0.00312926	0.0949222	0.0917929	0.169281	0.172411	10.2264	9.136	9.50115e-06	0.00238336
8218	0.0392236	-0.0335937	0.00562996	0.217594	0.178371	6.05844	9.09363	1.00396e-05	0.0024935
22915	0.146226	-0.328374	-0.182148	0.329134	0.182908	6.24454	9.05581	1.05461e-05	0.00259363
256435	0.0499203	-0.165376	-0.115455	0.167211	0.117291	6.21706	9.02371	1.09962e-05	0.00265865
26064	-0.123857	0.0373322	-0.0865252	-0.121995	0.00186202	3.4485	9.02114	1.10331e-05	0.00265865
7071	-0.0218394	-0.0458694	-0.0677088	0.122344	0.144184	8.64243	9.01453	1.11285e-05	0.00265865
9823	0.0232879	0.000205636	0.0234936	0.207621	0.184333	4.31345	9.00307	1.12957e-05	0.00267314
93035	-0.0105357	-0.17979	-0.190326	0.152923	0.163459	4.51273	8.98769	1.15242e-05	0.00270174
717	-0.0322127	0.0108533	-0.0213594	0.19925	0.231463	4.52317	8.94952	1.21117e-05	0.00281316
1647	-0.0553531	-0.0515648	-0.106918	0.151553	0.206906	6.66153	8.92897	1.24404e-05	0.00284465
9191	0.101849	-0.0574693	0.0443802	0.0878897	-0.0139598	9.62445	8.9269	1.2474e-05	0.00284465
81442	0.114077	-0.2157	-0.101623	0.399655	0.285578	5.46198	8.91114	1.27329e-05	0.00287751
10970	0.173889	-0.162236	0.0116526	0.184202	0.0103129	8.04147	8.8763	1.33243e-05	0.00296096
1050	0.11379	-0.0741287	0.0396613	0.18152	0.0677303	7.31992	8.87103	1.34161e-05	0.00296096
3606	0.0577645	-0.108494	-0.0507293	0.176081	0.118317	5.79641	8.8653	1.35167e-05	0.00296096
257019	0.0520173	-0.135928	-0.0839106	0.175847	0.12383	6.38867	8.86204	1.35743e-05	0.00296096
4312	0.0875785	-0.220712	-0.133133	0.369671	0.282092	3.79329	8.83662	1.40316e-05	0.00303434
83478	0.0380051	-0.0552624	-0.0172572	0.155813	0.117808	7.73971	8.81825	1.43718e-05	0.00306762
56833	-0.299407	0.101088	-0.198319	0.125185	0.424592	6.62023	8.81515	1.44301e-05	0.00306762
388387	-0.00625574	-0.0129073	-0.019163	0.163752	0.170008	5.02034	8.80591	1.46049e-05	0.00307868
497661	0.244695	-0.136488	0.108207	0.369853	0.125158	4.67448	8.79663	1.47828e-05	0.00309022
7779	-0.00473083	-0.0979546	-0.102685	0.0978962	0.102627	7.73988	8.78793	1.49515e-05	0.00309965
5037	-0.000636343	0.116523	0.115887	-0.0839274	-0.0832911	8.57183	8.75148	1.56796e-05	0.00320632
143689	0.148428	-0.21768	-0.0692522	0.220954	0.0725269	6.20298	8.74943	1.57216e-05	0.00320632
54734	-0.165688	-0.00571139	-0.171399	0.139412	0.3051	5.61659	8.69485	1.68821e-05	0.00341523
10150	-0.0336228	0.0793521	0.0457293	-0.0955616	-0.0619388	8.87531	8.66608	1.75282e-05	0.00350978
401409	0.125962	-0.0325851	0.0933766	0.19622	0.0702578	6.67554	8.65564	1.77686e-05	0.00350978
5352	0.0735273	-0.1183	-0.0447726	0.236097	0.16257	4.11894	8.65561	1.77693e-05	0.00350978
85027	0.0656014	-0.0843142	-0.0187127	0.177687	0.112086	6.17447	8.64637	1.79851e-05	0.00352465
948	0.0373244	-0.0550169	-0.0176926	0.16056	0.123236	9.89443	8.62974	1.83797e-05	0.00357408
26509	-0.115843	0.0385647	-0.0772778	0.216488	0.33233	7.82994	8.62158	1.85768e-05	0.0035846
825	-0.00371286	-0.0500688	-0.0537817	0.168427	0.172139	7.87501	8.596	1.92078e-05	0.00364235
55076	0.0303879	-0.0485684	-0.0181805	0.227345	0.196957	3.3348	8.59269	1.92911e-05	0.00364235
7184	0.0452033	0.130554	0.175758	-0.084001	-0.129204	10.047	8.59187	1.93117e-05	0.00364235
56937	-0.0378862	0.0298178	-0.00806842	-0.14957	-0.111684	4.62922	8.52085	2.11894e-05	0.00391397
116236	-0.105264	0.0809261	-0.024338	-0.150542	-0.045278	6.63565	8.5202	2.12075e-05	0.00391397
2852	0.00856174	-0.0534684	-0.0449066	0.136352	0.12779	5.82713	8.51975	2.12198e-05	0.00391397
28732	-0.0249883	0.137459	0.112471	-0.166044	-0.141056	9.08299	8.49516	2.19129e-05	0.0040123
8754	0.0615908	-0.105613	-0.044022	0.122322	0.0607313	7.98476	8.48059	2.23341e-05	0.00405979
55331	0.038213	-0.0558006	-0.0175876	0.151313	0.1131	8.23212	8.46978	2.2652e-05	0.00408795
51056	-0.0975972	-0.0465828	-0.14418	0.223204	0.320802	8.5497	8.4534	2.31423e-05	0.00414661
220042	0.165029	-0.1266	0.0384286	0.190865	0.0258366	7.53985	8.39587	2.49507e-05	0.00442682
130951	0.0682011	-0.0321892	0.0360119	0.169171	0.10097	5.11427	8.39255	2.50592e-05	0.00442682
3240	0.10205	-0.301609	-0.199559	0.46213	0.360079	8.35284	8.33906	2.68758e-05	0.00467435
9070	0.0448972	-0.0346816	0.0102156	0.0865816	0.0416844	9.31597	8.33706	2.69461e-05	0.00467435
9527	-0.00917867	0.0403462	0.0311675	-0.0687778	-0.0595991	9.23019	8.33499	2.70194e-05	0.00467435
3779	-0.0199015	-0.042087	-0.0619884	0.14343	0.163332	6.86531	8.29783	2.83659e-05	0.00485918
79887	0.0565985	-0.0717421	-0.0151436	0.0960454	0.039447	11.2759	8.29482	2.84778e-05	0.00485918
3680	0.0169029	-0.100984	-0.0840808	0.324866	0.307963	5.24068	8.28971	2.86689e-05	0.00485918
128372	0.0518475	-0.106658	-0.0548105	0.460415	0.408568	5.3418	8.27655	2.91669e-05	0.00489089
54847	-0.0518025	0.140592	0.0887896	-0.119684	-0.0678814	8.16717	8.27449	2.92459e-05	0.00489089
203859	3.03641e-05	-0.173833	-0.173803	0.189611	0.18958	4.8701	8.2669	2.95378e-05	0.00489499
6604	0.142881	-0.107285	0.0355963	0.182309	0.0394284	7.40141	8.26373	2.96607e-05	0.00489499
122953	0.0820142	-0.0752101	0.00680406	0.13383	0.0518158	7.38544	8.24036	3.05822e-05	0.00499108
94031	0.0471645	-0.0557007	-0.00853625	0.209632	0.162468	4.72418	8.2389	3.06409e-05	0.00499108
6036	0.00764115	-0.0679544	-0.0603133	0.271406	0.263765	11.2643	8.2202	3.14004e-05	0.0050475
64375	0.0535367	-0.00598675	0.0475499	0.135142	0.0816055	5.59189	8.21955	3.1427e-05	0.0050475
55825	0.0460686	-0.0202422	0.0258264	0.139382	0.0933133	6.72804	8.21558	3.15909e-05	0.0050475
154214	0.00890057	-0.0921654	-0.0832648	0.16842	0.15952	5.91451	8.19518	3.24463e-05	0.00515136
10645	0.116121	-0.15937	-0.0432486	0.0717273	-0.0443936	9.75619	8.17384	3.33664e-05	0.00526413
55314	0.0227365	-0.141858	-0.119121	0.200148	0.177412	6.53985	8.16307	3.38403e-05	0.00530552
54414	0.0688725	-0.0717672	-0.00289473	0.16792	0.0990475	7.40566	8.09352	3.70696e-05	0.00577572
81533	0.000452789	-0.0365851	-0.0361323	0.0524246	0.0519718	8.53097	8.06992	3.82341e-05	0.00589293
660	0.147872	-0.140594	0.00727838	0.221885	0.0740124	6.24473	8.06877	3.82917e-05	0.00589293
51207	0.0671119	-0.0285288	0.0385831	0.171376	0.104264	4.79065	8.05653	3.89112e-05	0.00595175
79847	0.068817	-0.107723	-0.0389065	0.114593	0.045776	7.16985	8.02524	4.05408e-05	0.00616344
29934	0.0468904	-0.0415607	0.00532966	0.0758741	0.0289837	7.22217	7.97659	4.32121e-05	0.00646494
51314	0.0477838	-0.0943927	-0.046609	0.183633	0.135849	6.74383	7.97421	4.33471e-05	0.00646494
9914	0.00427005	-0.0978735	-0.0936034	0.227031	0.222761	4.77521	7.97375	4.33736e-05	0.00646494
2201	-0.059193	-0.0849291	-0.144122	0.161937	0.22113	4.99077	7.97057	4.35549e-05	0.00646494
120103	-0.0546054	-0.0262857	-0.0808911	0.104724	0.159329	7.2562	7.95386	4.45202e-05	0.00653233
79674	0.0950347	-0.0209666	0.0740681	0.291318	0.196283	5.54298	7.9537	4.45297e-05	0.00653233
440603	0.125325	-0.0406698	0.0846547	0.276402	0.151077	4.48367	7.9488	4.48169e-05	0.00653624
101928115	-0.12027	0.0412028	-0.0790671	-0.0977639	0.0225059	3.27662	7.92676	4.61319e-05	0.00668913
28623	-0.0747205	0.202445	0.127724	-0.159142	-0.0844212	8.39431	7.91422	4.68968e-05	0.00672591
4126	0.110708	-0.119938	-0.00923028	0.0861602	-0.0245477	8.24346	7.91382	4.69218e-05	0.00672591
64757	0.073745	0.0153777	0.0891226	0.197593	0.123848	8.10912	7.90333	4.75718e-05	0.00678034
3012	-0.0883372	0.0263891	-0.0619482	0.12548	0.213817	5.93124	7.8642	5.00792e-05	0.00695108
1509	0.0590205	0.00697448	0.065995	0.0739701	0.0149496	12.0371	7.8626	5.01845e-05	0.00695108
5806	-0.000633278	0.000856778	0.0002235	0.234731	0.235364	4.85892	7.86079	5.03039e-05	0.00695108
2972	-0.0503779	0.0585307	0.00815273	-0.101516	-0.0511376	6.48866	7.86059	5.03173e-05	0.00695108
79649	0.00427709	0.0745749	0.078852	-0.0772781	-0.0815552	7.7268	7.85848	5.04568e-05	0.00695108
4015	-0.151555	-0.030339	-0.181894	0.0951169	0.246672	3.91449	7.85506	5.0684e-05	0.00695108
10402	0.0826475	-0.0667858	0.0158617	0.121239	0.0385913	6.32558	7.85468	5.07095e-05	0.00695108
5721	-0.100638	-0.0929032	-0.193542	0.0915071	0.192146	10.4568	7.8393	5.17434e-05	0.00705425
83401	-0.0387729	-0.0555895	-0.0943624	0.123341	0.162114	3.70553	7.82875	5.24652e-05	0.007114
90338	0.0393318	0.0543494	0.0936812	-0.0676836	-0.107015	7.49821	7.76424	5.7104e-05	0.00767853
8395	0.111948	-0.0214368	0.0905116	0.225651	0.113703	7.6717	7.7623	5.72495e-05	0.00767853
11261	0.0678437	-0.0534242	0.0144195	0.12103	0.0531859	8.03171	7.75836	5.75469e-05	0.00767853
59307	-0.0803349	0.118998	0.0386631	-0.101288	-0.0209526	8.35405	7.74014	5.89408e-05	0.00782292
55332	0.0896002	-0.162082	-0.0724817	0.112714	0.0231139	7.66296	7.71189	6.11699e-05	0.00807603
840	-0.133469	0.0147598	-0.118709	0.080894	0.214362	5.8815	7.70283	6.19026e-05	0.00812999
1571	-0.199874	0.18513	-0.0147446	-0.169588	0.0302861	4.02336	7.68208	6.36139e-05	0.00831122
27020	0.0303819	-0.0620258	-0.0316439	0.0606351	0.0302532	10.3608	7.65327	6.60692e-05	0.00858729
129642	0.134694	-0.109972	0.0247222	0.129764	-0.00493022	10.3108	7.64529	6.67655e-05	0.00863306
9917	0.0959848	-0.0457879	0.0501969	0.179891	0.0839058	7.28648	7.63853	6.73623e-05	0.00866556
23064	0.00194072	-0.0139042	-0.0119634	-0.0648813	-0.066822	9.97447	7.62123	6.89113e-05	0.0088196
100302289	-0.249773	0.0685546	-0.181218	-0.104794	0.144979	3.57263	7.60348	7.05393e-05	0.00898213
55758	0.0500118	-0.0330321	0.0169796	0.0858956	0.0358839	8.74554	7.5981	7.10394e-05	0.00900012
117289	0.0342285	-0.0297305	0.00449804	-0.0613561	-0.0955847	10.9056	7.57337	7.33881e-05	0.00925095
55432	0.0286166	-0.0324309	-0.00381432	0.213035	0.184418	5.91788	7.56405	7.42935e-05	0.00929514
3753	0.0903312	-0.094443	-0.00411173	0.161824	0.0714931	5.85863	7.56215	7.44797e-05	0.00929514
9760	-0.125392	0.133386	0.00799378	-0.167948	-0.0425552	7.69968	7.54171	7.65092e-05	0.00950115

## Sheet: CV_Fold2
ENTREZ_GENE_ID	dif_T1vsT2	T1_Term_vs_SPTB	T2_Term_vs_SPTB	Time_Term	Time_SPTB	AveExpr	F	P.Value	adj.P.Val
2205	0.211901	-0.0961567	0.115745	-0.396536	-0.608437	6.23219	22.0132	1.25e-12	3.14e-08
6272	-0.0393415	0.0180836	-0.0212579	0.170743	0.210085	9.67653	18.1165	1.24e-10	1.56e-06
2040	0.0276237	-0.0561598	-0.0285361	0.221358	0.193735	11.0517	17.52	2.55e-10	1.63e-06
8993	0.0640101	-0.0560794	0.00793073	0.292577	0.228567	10.1642	17.4942	2.63e-10	1.63e-06
671	0.124319	-0.210885	-0.086566	0.652561	0.528242	9.18891	17.3218	3.24e-10	1.63e-06
154664	0.0865528	-0.28337	-0.196817	0.676151	0.589598	6.55753	17.0911	4.29e-10	1.79e-06
3005	0.0251509	-0.00802554	0.0171254	0.425613	0.400462	8.40894	16.7032	6.87e-10	2.46e-06
51523	-0.0248911	0.13051	0.105619	-0.158307	-0.133416	7.58392	15.919	1.79e-09	5.27e-06
1088	0.188099	-0.293257	-0.105158	0.815068	0.626969	8.34216	15.8745	1.89e-09	5.27e-06
3934	0.20587	-0.253883	-0.0480131	0.724008	0.518138	10.0194	15.7852	2.11e-09	5.3e-06
53831	0.154284	-0.137494	0.0167905	0.43271	0.278426	5.94551	15.6337	2.54e-09	5.8e-06
5208	0.000724761	-0.0914899	-0.0907651	0.205921	0.205197	7.63792	15.5494	2.82e-09	5.9e-06
1669	0.211948	-0.231443	-0.0194949	0.857235	0.645287	8.75257	15.4111	3.35e-09	6.46e-06
4312	-0.0101757	-0.321157	-0.331333	0.403582	0.413758	3.79833	15.2089	4.29e-09	7.69e-06
10184	-0.044713	-0.0229335	-0.0676465	0.246535	0.291248	6.61038	14.7852	7.25e-09	1.16e-05
22915	-0.000855164	-0.365772	-0.366627	0.326928	0.327784	6.26845	14.7713	7.38e-09	1.16e-05
4317	0.18389	-0.291967	-0.108077	0.683906	0.500015	10.5463	14.6185	8.91e-09	1.32e-05
1991	0.122236	-0.158961	-0.0367254	0.685805	0.563569	7.51741	14.2939	1.33e-08	1.86e-05
4353	0.128454	-0.157593	-0.0291391	0.615512	0.487058	6.39093	14.1278	1.64e-08	2.17e-05
717	-0.0425835	0.0414877	-0.0010957	0.228033	0.270616	4.5421	14.0226	1.87e-08	2.25e-05
4680	0.253934	-0.295991	-0.0420571	0.790442	0.536508	7.06219	14.017	1.88e-08	2.25e-05
23446	0.0414233	-0.0262373	0.015186	0.11903	0.0776068	7.91398	13.9475	2.06e-08	2.32e-05
6947	0.204214	-0.172544	0.0316696	0.623199	0.418985	8.63978	13.9212	2.12e-08	2.32e-05
820	0.185253	-0.0911289	0.0941245	0.527181	0.341927	8.14363	13.8423	2.34e-08	2.45e-05
4973	0.34981	-0.243919	0.105891	0.794351	0.444541	7.23665	13.7732	2.56e-08	2.49e-05
714	-0.0455458	0.0144496	-0.0310962	0.290519	0.336064	4.83067	13.764	2.58e-08	2.49e-05
80832	-0.0150727	-0.0238961	-0.0389688	0.278373	0.293446	5.08136	13.7114	2.76e-08	2.52e-05
9527	0.0349343	0.0332339	0.0681681	-0.0716267	-0.106561	9.20981	13.6755	2.89e-08	2.52e-05
5169	0.150615	-0.0643973	0.0862175	-0.186287	-0.336902	4.1852	13.6424	3.01e-08	2.52e-05
7027	0.0168815	-0.0326652	-0.0157837	0.211636	0.194755	9.88083	13.6303	3.06e-08	2.52e-05
167555	-0.00323614	-0.0795802	-0.0828163	0.233901	0.237137	6.78673	13.6049	3.15e-08	2.52e-05
221037	0.0836449	-0.027573	0.0560719	-0.0575051	-0.14115	10.2255	13.5889	3.22e-08	2.52e-05
441864	0.056972	-0.071638	-0.0146659	0.631986	0.575014	6.40299	13.2715	4.79e-08	3.55e-05
383	0.24933	-0.262397	-0.0130668	0.469536	0.220206	7.81357	13.2675	4.82e-08	3.55e-05
4318	0.0469498	-0.0354274	0.0115224	0.240263	0.193313	10.6949	13.121	5.79e-08	4.06e-05
566	-0.00651946	-0.105111	-0.111631	0.440327	0.446847	6.36813	13.0961	5.97e-08	4.06e-05
9070	0.03963	-0.0327591	0.00687092	0.103712	0.0640815	9.31801	13.0783	6.11e-08	4.06e-05
10321	0.195514	-0.19144	0.00407364	0.69609	0.500576	8.57902	13.0727	6.15e-08	4.06e-05
4057	0.205861	-0.192954	0.0129067	0.712817	0.506957	9.82682	13.0176	6.6e-08	4.24e-05
8218	-0.0395496	0.0353169	-0.0042328	0.241575	0.281125	6.07766	12.9021	7.63e-08	4.78e-05
2972	-0.0229484	0.0882959	0.0653475	-0.114357	-0.0914083	6.46192	12.8624	8.02e-08	4.91e-05
118932	0.0963359	-0.125614	-0.0292778	0.384631	0.288295	7.51037	12.7635	9.09e-08	5.43e-05
932	0.261731	-0.433562	-0.171831	0.673395	0.411664	8.72398	12.6175	1.09e-07	6.12e-05
440712	0.311341	-0.235258	0.0760836	-0.258527	-0.569868	5.65297	12.6171	1.09e-07	6.12e-05
6768	-0.097664	0.0769427	-0.0207213	0.188898	0.286562	6.57204	12.6054	1.11e-07	6.12e-05
64805	0.092833	-0.283699	-0.190866	0.257215	0.164382	7.05014	12.5963	1.12e-07	6.12e-05
64746	0.0163711	0.0733384	0.0897095	-0.0526375	-0.0690086	9.37879	12.5153	1.24e-07	6.64e-05
122618	-0.0440385	0.239007	0.194968	-0.156281	-0.112242	7.29205	12.4833	1.29e-07	6.77e-05
56670	0.0979098	-0.186233	-0.0883233	0.405525	0.307615	4.43221	12.4452	1.36e-07	6.95e-05
5273	0.26012	-0.292127	-0.0320071	0.751756	0.491636	7.02756	12.3953	1.45e-07	7.26e-05
9619	0.0499096	0.0383821	0.0882917	-0.28265	-0.332559	7.49263	12.3703	1.49e-07	7.35e-05
80853	0.042291	-0.0392729	0.00301808	0.107559	0.065268	9.94449	12.2963	1.64e-07	7.88e-05
116236	-0.0578863	0.0548318	-0.0030545	-0.17267	-0.114783	6.61569	12.2849	1.66e-07	7.88e-05
23136	-0.0554677	0.031993	-0.0234747	0.19839	0.253858	7.5801	12.2253	1.79e-07	8.34e-05
93035	-0.0519347	-0.178599	-0.230534	0.170316	0.222251	4.50071	12.1752	1.91e-07	8.72e-05
6897	-0.0385173	0.137209	0.0986917	0.126955	0.165472	6.88572	12.0796	2.16e-07	9.67e-05
6689	-0.0135955	0.126359	0.112763	-0.149714	-0.136119	6.69944	11.8154	3.02e-07	0.00013295
9415	-0.0746809	-0.527548	-0.602229	-0.0119814	0.0626995	7.77397	11.7408	3.32e-07	0.00014368
56729	0.0305365	-0.0945761	-0.0640396	0.397843	0.367307	5.98679	11.7116	3.45e-07	0.0001466
79674	-0.0069815	-0.128218	-0.135199	0.320313	0.327294	5.61373	11.6811	3.58e-07	0.00014986
28410	-0.166688	0.348369	0.181681	-0.437784	-0.271095	4.95514	11.6589	3.69e-07	0.00015162
27250	0.0466917	0.0699245	0.116616	-0.0807913	-0.127483	8.29168	11.4944	4.55e-07	0.00018207
5627	-0.011451	-0.27722	-0.288671	0.260771	0.272222	6.29279	11.4901	4.57e-07	0.00018207
1359	0.244391	-0.226397	0.0179939	-0.342271	-0.586662	5.65178	11.4339	4.91e-07	0.00019256
5806	0.0440143	-0.00378947	0.0402248	0.301637	0.257622	4.91128	11.3843	5.23e-07	0.000202
284417	-0.103855	0.0578233	-0.0460318	0.145124	0.248979	6.5524	11.3327	5.59e-07	0.0002125
10562	0.183028	-0.523071	-0.340043	0.913791	0.730764	9.27567	11.26	6.13e-07	0.0002297
8724	0.0790586	-0.107526	-0.0284678	0.186078	0.107019	11.5319	11.2342	6.34e-07	0.00023391
713	0.00854456	-0.0304499	-0.0219054	0.293225	0.28468	5.49074	11.1211	7.33e-07	0.00026394
59307	-0.0651916	0.130426	0.0652345	-0.114954	-0.0497621	8.33223	11.1172	7.37e-07	0.00026394
1511	0.127193	-0.0410514	0.0861417	0.553815	0.426622	5.42996	11.0885	7.64e-07	0.00026996
825	0.0442069	-0.0458635	-0.0016566	0.213312	0.169105	7.87101	11.0606	7.92e-07	0.0002759
27020	0.00142652	-0.0549334	-0.0535068	0.065255	0.0638284	10.3668	11.048	8.05e-07	0.00027652
1118	0.0362093	-0.123174	-0.0869644	0.567448	0.531239	5.62887	11.0316	8.22e-07	0.0002786
100616349	-0.174632	-0.0785411	-0.253173	0.218719	0.39335	7.36511	11.0191	8.35e-07	0.00027932
217	-0.0266788	0.0858904	0.0592116	0.175031	0.20171	8.75785	10.9394	9.25e-07	0.00030286
100113407	0.0500654	-0.0525858	-0.0025204	0.16113	0.111065	6.82957	10.9354	9.3e-07	0.00030286
94031	0.0396922	-0.0515007	-0.0118084	0.252225	0.212533	4.77503	10.9245	9.43e-07	0.00030319
11105	0.25495	-0.156519	0.0984308	-0.0636062	-0.318556	2.72874	10.8796	9.99e-07	0.00031585
27115	-0.0831732	0.107468	0.024295	-0.194095	-0.110922	4.69536	10.8729	1.01e-06	0.00031585
23064	0.0357025	-0.0149816	0.0207209	-0.0671122	-0.102815	9.97294	10.8505	1.04e-06	0.00032104
128346	-0.0514165	0.0488837	-0.0025328	0.0903905	0.141807	10.5402	10.7675	1.15e-06	0.00035275
79073	-0.0499912	0.154853	0.104862	-0.0800281	-0.030037	9.71074	10.7464	1.18e-06	0.0003581
7184	0.0388525	0.151985	0.190837	-0.0936828	-0.132535	10.0198	10.7344	1.2e-06	0.0003593
412	-0.0741063	0.00491046	-0.0691958	0.127412	0.201518	7.52902	10.689	1.28e-06	0.00037642
822	-0.00213352	0.0440667	0.0419332	0.177943	0.180076	8.42743	10.579	1.47e-06	0.00042852
55432	0.0297416	-0.101315	-0.0715733	0.250678	0.220937	5.95725	10.5391	1.55e-06	0.0004459
25850	0.0975316	0.0736183	0.17115	-0.0799607	-0.177492	5.59908	10.4922	1.64e-06	0.0004683
7071	-0.053891	0.0628326	0.00894157	0.131994	0.185885	8.63875	10.4579	1.72e-06	0.00048394
286333	-0.158771	0.0159805	-0.14279	0.271568	0.430339	6.11197	10.4479	1.74e-06	0.00048476
8754	0.00654073	-0.0925307	-0.08599	0.113811	0.10727	7.99394	10.4212	1.8e-06	0.00049616
25874	0.0815475	-0.113073	-0.031526	0.142636	0.0610881	9.15771	10.3825	1.89e-06	0.00051587
51477	-0.0524243	0.0990655	0.0466412	-0.113779	-0.0613542	5.96421	10.3469	1.98e-06	0.00053424
54843	-0.0978721	0.228086	0.130214	-0.186726	-0.0888535	6.49694	10.2924	2.12e-06	0.00056395
166	-0.0454288	0.133289	0.0878602	-0.101447	-0.0560183	10.4288	10.2815	2.15e-06	0.00056395
89872	-0.0204903	-0.204417	-0.224907	0.313446	0.333937	6.15875	10.2803	2.16e-06	0.00056395
90338	0.0479279	0.0330526	0.0809806	-0.0750383	-0.122966	7.49049	10.2012	2.39e-06	0.0006181
948	0.0489769	-0.0778641	-0.0288872	0.167548	0.118571	9.88734	10.1878	2.43e-06	0.00062035
51108	0.0426992	-0.0648713	-0.0221721	0.125145	0.0824456	10.9481	10.1826	2.45e-06	0.00062035
54910	-0.0430742	0.0813872	0.038313	-0.124902	-0.0818282	6.70091	10.1665	2.5e-06	0.00062697
23248	-0.0245587	0.0926548	0.0680961	-0.070652	-0.0460933	9.49013	10.1005	2.72e-06	0.00067006
54414	-0.0236424	-0.0745549	-0.0981974	0.163376	0.187019	7.41928	10.0997	2.72e-06	0.00067006
202299	-0.00796768	0.0376372	0.0296695	0.295683	0.303651	4.98224	10.0709	2.83e-06	0.00068865
7453	-0.0248674	0.00526476	-0.0196026	0.160655	0.185522	10.0937	10.0509	2.9e-06	0.00069996
11261	-0.0056939	-0.0718954	-0.0775893	0.110156	0.11585	8.03614	10.0131	3.05e-06	0.00072192
3267	-0.048184	-0.0144159	-0.0625999	0.0410624	0.0892464	11.0923	10.0122	3.05e-06	0.00072192
28638	-0.0153631	0.10202	0.0866565	-0.097126	-0.0817628	12.6069	9.88583	3.59e-06	0.00084207
4118	0.0410332	0.0529826	0.0940158	0.176928	0.135894	10.2375	9.85468	3.74e-06	0.00086857
128372	0.154292	-0.129711	0.0245806	0.535233	0.380941	5.44047	9.84009	3.81e-06	0.00087039
148534	0.199124	-0.263717	-0.0645925	0.352216	0.153091	6.75416	9.83889	3.82e-06	0.00087039
7533	0.000232661	-0.00552251	-0.0052899	0.130141	0.129908	7.93377	9.78265	4.1e-06	0.0009216
6541	0.00200133	0.0621738	0.0641751	0.13646	0.134458	6.34844	9.78079	4.11e-06	0.0009216
7226	-0.0440704	0.00899609	-0.0350743	0.152606	0.196677	7.1806	9.76967	4.17e-06	0.00092471
8395	0.0877276	0.000420735	0.0881484	0.247545	0.159817	7.69209	9.76451	4.2e-06	0.00092471
3680	0.0865036	-0.00996796	0.0765356	0.377086	0.290582	5.264	9.72373	4.43e-06	0.00096638
10771	-0.00835439	0.0926421	0.0842877	-0.0927218	-0.0843674	6.73163	9.69713	4.59e-06	0.00099161
85027	-0.0283549	-0.0674932	-0.0958481	0.162473	0.190828	6.19632	9.68189	4.68e-06	0.00100274
8631	0.00514626	0.115936	0.121083	-0.137512	-0.142658	9.13465	9.6478	4.89e-06	0.00103915
81442	0.042476	-0.143145	-0.100669	0.407063	0.364587	5.56902	9.63209	4.99e-06	0.00104539
9774	0.0383395	0.0143769	0.0527163	-0.0587931	-0.0971326	9.18238	9.63021	5e-06	0.00104539
29094	-0.0051407	-0.180584	-0.185724	0.170007	0.175147	9.88837	9.61409	5.11e-06	0.00105864
28424	-0.10224	0.318904	0.216664	-0.253928	-0.151688	10.0213	9.60765	5.15e-06	0.00105876
6037	0.138218	-0.181246	-0.0430278	0.601744	0.463526	8.87761	9.58426	5.31e-06	0.0010746
23052	-0.0652035	-0.118488	-0.183692	0.184551	0.249755	7.43891	9.57938	5.34e-06	0.0010746
388387	0.0167984	-0.0145765	0.0022219	0.185068	0.16827	5.0554	9.57267	5.39e-06	0.0010746
8460	0.181279	-0.348284	-0.167005	0.321418	0.140139	7.57478	9.5713	5.4e-06	0.0010746
1647	-0.0694997	-0.0782234	-0.147723	0.167663	0.237163	6.70143	9.48831	6.01e-06	0.0011873
10520	0.0858499	0.0134352	0.0992851	-0.0945716	-0.180422	6.96774	9.46109	6.23e-06	0.00122006
51582	0.0308725	-0.0450976	-0.0142251	0.0959974	0.0651249	9.00126	9.4553	6.27e-06	0.00122006
28732	-0.00459564	0.103038	0.0984427	-0.159695	-0.155099	9.04401	9.44465	6.36e-06	0.00122752
6478	0.0560332	-0.0702893	-0.0142561	0.271362	0.215329	11.0236	9.417	6.59e-06	0.00126265
1668	0.0748982	-0.0119055	0.0629927	0.862915	0.788016	7.73874	9.37243	6.99e-06	0.00132774
7554	-0.00607038	0.0153565	0.00928615	-0.078943	-0.0728726	7.08224	9.35591	7.14e-06	0.00133735
391114	0.0639805	-0.225097	-0.161117	0.421718	0.357738	4.86514	9.35121	7.18e-06	0.00133735
220042	0.0531445	-0.102898	-0.0497535	0.170052	0.116907	7.56193	9.34958	7.2e-06	0.00133735
442194	-0.212315	0.0579045	-0.154411	0.0213718	0.233687	3.10586	9.33606	7.32e-06	0.00135102
2078	0.0876841	-0.0476304	0.0400537	0.366246	0.278562	5.45583	9.31461	7.53e-06	0.00137905
478	-0.1786	0.139882	-0.0387177	-0.176799	0.00180108	5.96512	9.29792	7.7e-06	0.00139847
24140	-0.0675	0.115882	0.0483816	-0.0652449	0.00225515	7.55543	9.2927	7.75e-06	0.00139847
259197	-0.00146128	0.153881	0.15242	-0.110751	-0.10929	7.24092	9.27129	7.97e-06	0.00142764
90381	-0.0443684	-0.0918144	-0.136183	0.244854	0.289223	4.20423	9.23302	8.37e-06	0.00148981
2206	0.071567	-0.167486	-0.0959192	-0.357732	-0.429299	4.06683	9.19986	8.74e-06	0.00154449
5037	0.0190501	0.114289	0.13334	-0.0743416	-0.0933918	8.56325	9.18949	8.86e-06	0.00155452
163732	0.032075	0.0143624	0.0464374	0.194581	0.162506	6.83328	9.13628	9.5e-06	0.00165433
974	0.0299614	0.12766	0.157622	-0.154189	-0.184151	8.54528	9.12418	9.65e-06	0.001669
3240	0.133328	-0.282674	-0.149346	0.489628	0.3563	8.44894	9.08007	1.02e-05	0.0017555
28814	-0.0978751	0.248981	0.151106	-0.301072	-0.203197	7.54819	9.06896	1.04e-05	0.00176895
51164	0.00228595	-0.0648708	-0.0625849	0.0946816	0.0923956	8.15721	9.05152	1.06e-05	0.00179734
26509	-0.106467	0.104209	-0.0022571	0.206214	0.312681	7.84765	9.00234	1.13e-05	0.00190123
8329	-0.0136189	-0.0907107	-0.10433	0.22348	0.237099	5.99727	8.99805	1.14e-05	0.00190123
64795	0.0284402	-0.0588887	-0.0304485	0.140541	0.112101	10.0835	8.96296	1.19e-05	0.00197696
5352	0.00859574	-0.140514	-0.131918	0.227832	0.219237	4.16181	8.95104	1.21e-05	0.0019834
83938	-0.0362085	0.012302	-0.0239065	0.167463	0.203671	5.73867	8.94948	1.21e-05	0.0019834
60493	0.0602562	0.055066	0.115322	-0.0709962	-0.131252	8.93326	8.94536	1.22e-05	0.0019834
4015	-0.152085	-0.0241841	-0.176269	0.119116	0.2712	3.91324	8.93554	1.23e-05	0.00198612
28520	-0.127829	0.314989	0.187159	-0.206441	-0.0786117	6.34651	8.93248	1.24e-05	0.00198612
55825	0.0155242	0.0148349	0.0303591	0.143862	0.128337	6.71401	8.92489	1.25e-05	0.00198612
55076	0.0633705	-0.129878	-0.0665076	0.229166	0.165795	3.34208	8.92463	1.25e-05	0.00198612
6498	0.0883609	-0.0311948	0.0571661	0.159149	0.0707885	6.85198	8.91264	1.27e-05	0.0020047
257019	-0.0126199	-0.0326106	-0.0452304	0.162846	0.175466	6.40847	8.90323	1.29e-05	0.00201674
10489	-0.0743431	0.134287	0.0599442	-0.0295371	0.044806	8.77587	8.87138	1.34e-05	0.00208917
64078	0.0488819	-0.0259705	0.0229114	0.264549	0.215667	4.34464	8.86621	1.35e-05	0.00209033
4134	-0.101842	0.176624	0.0747819	-0.0397364	0.0621055	6.93398	8.85803	1.36e-05	0.00209978
28990	-0.00870424	0.0930268	0.0843225	-0.069912	-0.0612078	7.28564	8.83862	1.4e-05	0.00213844
56949	-0.0179734	0.0941186	0.0761451	-0.0532329	-0.0352595	9.56714	8.82742	1.42e-05	0.00213844
760	0.0815748	-0.292156	-0.210581	0.279876	0.198301	9.55134	8.82531	1.42e-05	0.00213844
9914	-0.0527154	-0.0103855	-0.0631009	0.232417	0.285132	4.78143	8.82397	1.43e-05	0.00213844
2334	-0.00371633	-0.0736004	-0.0773168	0.199796	0.203512	6.23736	8.82086	1.43e-05	0.00213844
221188	-0.0591406	0.152071	0.0929307	-0.161039	-0.101898	8.04894	8.80016	1.47e-05	0.00217222
329	0.114298	-0.129415	-0.0151178	0.133032	0.018734	9.14239	8.79977	1.47e-05	0.00217222
101929730	-0.0577956	-0.0521433	-0.109939	0.169226	0.227021	5.04529	8.78945	1.49e-05	0.00217687
90550	0.025242	-0.0745842	-0.0493422	0.0897949	0.0645528	8.31056	8.78882	1.49e-05	0.00217687
343172	-0.0210847	0.326227	0.305142	0.523444	0.544528	3.4718	8.78472	1.5e-05	0.00217687
84131	-0.100001	0.20928	0.109278	-0.168045	-0.0680435	7.37578	8.74087	1.59e-05	0.00229176
129642	0.1253	-0.11154	0.0137599	0.137106	0.011806	10.3343	8.72742	1.62e-05	0.002319
200132	0.23348	-0.234268	-0.0007877	0.416628	0.183148	3.64197	8.71174	1.65e-05	0.00235351
54847	-0.0213192	0.146531	0.125212	-0.105498	-0.0841789	8.13988	8.67674	1.73e-05	0.00244961
6671	-0.00365231	0.0929169	0.0892646	-0.0791566	-0.0755043	8.49755	8.66152	1.76e-05	0.00248471
256435	0.08317	-0.196534	-0.113364	0.160003	0.0768325	6.20875	8.64459	1.8e-05	0.00252064
83743	-0.0425003	0.164119	0.121619	-0.0345267	0.00797359	7.05621	8.64197	1.81e-05	0.00252064
9823	0.0898468	-0.0224963	0.0673504	0.20323	0.113383	4.28164	8.61788	1.87e-05	0.00258039
2235	0.00419503	0.0299401	0.0341351	0.33756	0.333365	10.2856	8.61363	1.88e-05	0.00258039
54994	-0.00631226	-0.0223803	-0.0286926	0.144473	0.150785	8.66449	8.61088	1.88e-05	0.00258039
8751	-0.0917964	0.130935	0.0391382	0.103908	0.195704	6.97039	8.60354	1.9e-05	0.00258039
134266	0.0363336	0.0617066	0.0980402	-0.118298	-0.154632	8.94794	8.60305	1.9e-05	0.00258039
2730	0.0128266	-0.0474279	-0.0346013	0.145077	0.13225	6.59085	8.58441	1.95e-05	0.00262978
79649	0.0038902	0.0972723	0.101162	-0.0693012	-0.0731914	7.70724	8.57371	1.98e-05	0.00264153
1031	-0.0752752	-0.0708036	-0.146079	0.189809	0.265084	5.33536	8.57281	1.98e-05	0.00264153
7738	0.146735	0.0527627	0.199498	-0.0638018	-0.210537	6.8677	8.56522	2e-05	0.00265373
9818	-0.0182163	-0.0517421	-0.0699584	0.0646483	0.0828646	9.21186	8.54983	2.04e-05	0.00268355
80314	0.0303367	0.0238084	0.0541451	-0.0459406	-0.0762774	9.2844	8.54714	2.05e-05	0.00268355
50615	-0.0905953	0.152504	0.0619092	-0.108806	-0.0182103	6.97155	8.54461	2.05e-05	0.00268355
3600	-0.0534197	-0.0277806	-0.0812003	0.169469	0.222889	5.2958	8.52739	2.1e-05	0.00269343
11001	0.0533431	0.0400807	0.0934238	0.271858	0.218515	4.90222	8.52566	2.11e-05	0.00269343
284371	0.0373936	0.0940143	0.131408	-0.0820056	-0.119399	8.18291	8.52266	2.11e-05	0.00269343
9214	0.00910614	0.0652158	0.0743219	-0.113271	-0.122377	10.3003	8.52224	2.11e-05	0.00269343
400759	-0.0886598	-0.014045	-0.102705	0.204864	0.293524	3.87478	8.52213	2.12e-05	0.00269343
826	-0.0314794	0.0702102	0.0387308	0.0567032	0.0881827	10.6952	8.50165	2.17e-05	0.00275252
22934	0.0562036	-0.0685862	-0.0123826	0.276851	0.220647	8.48173	8.47492	2.25e-05	0.00281397
65010	-0.0102095	0.05728	0.0470705	0.146746	0.156956	5.8474	8.47474	2.25e-05	0.00281397
3779	-0.0305489	-0.0603334	-0.0908822	0.13658	0.167129	6.88639	8.47325	2.25e-05	0.00281397
23601	0.0455977	-0.10016	-0.0545621	0.336476	0.290878	5.99464	8.46242	2.29e-05	0.00283998
27032	0.0525366	-0.05072	0.00181659	0.0881025	0.0355659	7.28038	8.45758	2.3e-05	0.00284392
28503	0.17856	0.213445	0.392005	-0.235342	-0.413901	7.10415	8.4505	2.32e-05	0.00285631
5583	-0.0287935	0.121066	0.0922724	-0.119729	-0.0909351	10.186	8.4324	2.38e-05	0.00289752
56242	0.193531	-0.00956676	0.183964	-0.0893388	-0.282869	7.14272	8.43208	2.38e-05	0.00289752
23131	0.0439202	0.017421	0.0613412	-0.0560097	-0.0999299	8.06727	8.42145	2.41e-05	0.00292389
660	0.130104	-0.156755	-0.0266511	0.236918	0.106814	6.258	8.39694	2.49e-05	0.00300464
3606	0.0117021	-0.0616261	-0.049924	0.175407	0.163704	5.81811	8.38173	2.54e-05	0.00303118
51056	-0.00695449	0.0330418	0.0260873	0.265362	0.272316	8.59598	8.37935	2.55e-05	0.00303118
401409	0.0803089	-0.0384917	0.0418172	0.192771	0.112462	6.69093	8.37927	2.55e-05	0.00303118
28567	0.00471712	0.188028	0.192745	-0.108433	-0.11315	10.7816	8.37497	2.56e-05	0.00303388
868	-0.0574477	0.109883	0.0524354	-0.111347	-0.0538997	9.89047	8.34616	2.66e-05	0.003122
5376	0.131118	-0.0760199	0.055098	-0.184645	-0.315763	5.79073	8.34591	2.66e-05	0.003122
23328	-0.133123	0.0781699	-0.0549532	0.168854	0.301977	6.1661	8.33577	2.7e-05	0.00313468
309	-0.0732666	0.178675	0.105409	-0.0949949	-0.0217283	10.7402	8.3357	2.7e-05	0.00313468
80310	-0.106052	0.297081	0.191029	-0.186601	-0.0805484	5.86253	8.3253	2.74e-05	0.003163
2887	0.0534465	-0.202578	-0.149132	0.168547	0.115101	6.0739	8.31475	2.77e-05	0.00319229
404093	0.017417	-0.0252944	-0.0078773	0.109616	0.0921986	6.09306	8.26777	2.95e-05	0.00337336
117289	0.0292661	0.0187745	0.0480406	-0.0656147	-0.0948808	10.9056	8.26562	2.96e-05	0.00337336
688	0.0643687	-0.0804507	-0.016082	0.175231	0.110862	7.19965	8.2602	2.98e-05	0.00337469
56937	-0.113236	0.100124	-0.0131118	-0.158449	-0.045213	4.61355	8.25751	2.99e-05	0.00337469
759	0.0326733	-0.0513133	-0.01864	0.178597	0.145923	12.1633	8.25062	3.02e-05	0.00337469
5046	-0.191186	-0.0752524	-0.266438	0.144325	0.335511	6.20224	8.24602	3.04e-05	0.00337469
23569	-0.000965218	0.0437257	0.0427605	0.185824	0.186789	10.1657	8.24524	3.04e-05	0.00337469
93663	-0.00742583	-0.0626822	-0.0701081	0.114124	0.121549	7.73311	8.24428	3.04e-05	0.00337469
3624	0.0173574	-0.055381	-0.0380236	0.222619	0.205262	3.97943	8.2414	3.05e-05	0.00337469
79068	-0.0607623	0.123287	0.0625248	-0.0826551	-0.0218928	8.32329	8.20005	3.22e-05	0.00354687
1528	0.0542195	0.0157827	0.0700022	0.187333	0.133113	8.72109	8.18709	3.28e-05	0.00359184
55974	0.00858754	-0.0465532	-0.0379657	0.124648	0.11606	8.54261	8.17244	3.34e-05	0.00363503
6518	-0.0613195	0.00926961	-0.0520499	0.239485	0.300805	4.75985	8.17132	3.35e-05	0.00363503
22806	-0.0148224	0.158541	0.143719	-0.0827912	-0.0679688	9.35246	8.16389	3.38e-05	0.0036548
171546	-0.0958755	0.00439989	-0.0914756	0.0775889	0.173464	6.75485	8.15066	3.44e-05	0.00370272
91746	0.0203073	0.0181979	0.0385051	-0.0613526	-0.0816599	9.58211	8.12769	3.54e-05	0.00377488
199675	-0.0305083	-0.0666838	-0.097192	0.252389	0.282897	8.31565	8.12661	3.55e-05	0.00377488
100127983	0.0277061	-0.238291	-0.210585	0.139995	0.112289	6.89589	8.12617	3.55e-05	0.00377488
84981	-0.0765981	-0.133973	-0.210571	0.0766287	0.153227	6.30487	8.11865	3.59e-05	0.00379617
139105	-0.0209368	-0.174151	-0.195087	0.251356	0.272293	7.44738	8.1107	3.62e-05	0.0038198
441168	-0.0696768	-0.106824	-0.176501	0.200259	0.269935	7.75859	8.10304	3.66e-05	0.00384224
57477	0.0327099	-0.181463	-0.148753	0.113376	0.0806665	4.81533	8.09549	3.7e-05	0.00386374
5657	0.0675734	-0.134789	-0.0672154	0.420673	0.3531	5.36703	8.09242	3.71e-05	0.00386374
112483	-0.0591057	0.115174	0.0560681	0.0703175	0.129423	7.17016	8.07483	3.8e-05	0.00393751
122953	-0.0205269	-0.0296146	-0.0501415	0.117391	0.137918	7.40491	8.07018	3.82e-05	0.00394531
10981	-0.00706722	-0.0449131	-0.0519803	0.119461	0.126528	7.00176	8.05927	3.88e-05	0.00398574
128178	-0.051877	0.0496164	-0.0022606	-0.161321	-0.109444	4.41546	8.05436	3.9e-05	0.0039951
26994	0.0537417	-0.187116	-0.133374	0.209204	0.155462	10.0592	8.04903	3.93e-05	0.00400678
93978	0.0131364	-0.129454	-0.116318	0.269916	0.25678	6.84336	8.03545	4e-05	0.00401295
10150	-0.0261841	0.0713768	0.0451927	-0.100268	-0.0740836	8.85049	8.03445	4.01e-05	0.00401295
3067	0.167806	-0.169233	-0.0014276	-0.250615	-0.41842	4.45929	8.03403	4.01e-05	0.00401295
10791	0.0683733	0.00701633	0.0753896	0.229573	0.161199	7.91824	8.0337	4.01e-05	0.00401295
9917	0.113021	-0.103054	0.00996674	0.199314	0.0862931	7.28907	8.03251	4.02e-05	0.00401295
3753	0.0614884	-0.0823253	-0.0208369	0.15775	0.0962615	5.85981	8.01163	4.13e-05	0.00410604
11127	0.10374	0.116249	0.219988	-0.115603	-0.219343	5.91278	8.00897	4.14e-05	0.00410604
6908	-0.0240351	0.0498112	0.0257762	-0.0714505	-0.0474155	9.25026	8.00383	4.17e-05	0.00411752
9256	-0.0404803	0.0219442	-0.0185362	-0.148577	-0.108096	4.77674	7.99845	4.2e-05	0.00413042
7855	-0.0274701	-0.0408281	-0.0682982	0.17995	0.20742	5.56583	7.994	4.22e-05	0.00413839
643	0.00767881	0.175505	0.183184	-0.14932	-0.156999	6.80203	7.98961	4.25e-05	0.0041461
6319	-0.0749439	0.0959802	0.0210362	0.192163	0.267107	6.75769	7.97882	4.31e-05	0.00418891
81618	-0.0339407	0.136179	0.102238	-0.110588	-0.0766468	8.37556	7.97515	4.33e-05	0.00419284
10810	-0.116344	-0.23486	-0.351204	0.186836	0.30318	6.17262	7.96466	4.39e-05	0.00423458
2729	0.0660343	-0.0880189	-0.0219846	0.253848	0.187814	8.41119	7.94138	4.52e-05	0.00434919
2774	0.00502351	0.0719839	0.0770074	-0.146991	-0.152015	4.0993	7.93518	4.56e-05	0.00436803
28623	-0.0733569	0.193815	0.120458	-0.156963	-0.0836061	8.37258	7.93209	4.58e-05	0.00436909
6813	0.00915709	-0.030762	-0.0216049	0.104244	0.0950874	10.1369	7.9232	4.63e-05	0.00440358
8819	0.0102247	-0.0666843	-0.0564596	0.134578	0.124354	7.33572	7.92023	4.65e-05	0.00440413
917	0.0321919	0.157251	0.189442	-0.093434	-0.125626	10.1885	7.91109	4.71e-05	0.00444053
7180	0.164115	-0.0760539	0.0880611	0.348494	0.184379	3.41092	7.90085	4.77e-05	0.00448374
5197	0.0147662	-0.453272	-0.438505	0.318623	0.303856	6.33788	7.87217	4.96e-05	0.00462456
6036	0.068013	-0.102702	-0.0346887	0.259909	0.191896	11.3196	7.8716	4.96e-05	0.00462456
55062	0.0484219	-0.0905039	-0.0420821	0.13785	0.0894278	9.89054	7.86868	4.98e-05	0.00462518
10251	-0.00725547	-0.0123485	-0.019604	0.126859	0.134114	6.71353	7.84843	5.11e-05	0.00473223
55071	0.0652638	-0.125838	-0.0605742	0.135022	0.0697584	5.74416	7.83858	5.18e-05	0.00475052
641373	0.147872	-0.0270515	0.120821	0.345569	0.197696	4.39599	7.83597	5.2e-05	0.00475052
7695	0.130939	0.0755395	0.206478	-0.0354594	-0.166398	8.17793	7.83536	5.2e-05	0.00475052
128611	-0.129745	0.149983	0.0202381	-0.138943	-0.0091978	6.55155	7.83189	5.22e-05	0.00475052
79066	0.0293406	0.122752	0.152093	-0.0784722	-0.107813	6.72721	7.83088	5.23e-05	0.00475052
8835	0.0448819	-0.0314518	0.0134301	0.138433	0.0935515	6.18936	7.82881	5.25e-05	0.00475052
29116	0.0274873	-0.00726607	0.0202212	-0.11824	-0.145727	8.68135	7.82135	5.3e-05	0.00478005
55088	0.150076	-0.0671709	0.0829046	-0.0361741	-0.18625	8.06123	7.81344	5.35e-05	0.00479644
4926	-0.00381725	0.061426	0.0576088	-0.0724685	-0.0686513	8.18315	7.81084	5.37e-05	0.00479644
5910	-0.0407419	0.147271	0.106529	-0.0599429	-0.019201	7.38696	7.81057	5.37e-05	0.00479644
11345	0.0393316	-0.0573139	-0.0179823	0.143279	0.103947	11.6881	7.78871	5.53e-05	0.00489974
11278	-0.0426339	0.0765654	0.0339315	-0.143936	-0.101302	9.57667	7.78777	5.54e-05	0.00489974
100129482	0.0208855	0.0279508	0.0488363	-0.0803884	-0.101274	8.11567	7.78552	5.55e-05	0.00489974
11198	0.0941328	0.0524022	0.146535	-0.0219521	-0.116085	8.29316	7.78359	5.57e-05	0.00489974
5339	-0.0567764	-0.103633	-0.16041	0.0107693	0.0675457	7.07532	7.77965	5.6e-05	0.00490791
79887	0.0602466	-0.062185	-0.0019384	0.101779	0.0415328	11.2865	7.77515	5.63e-05	0.00491983
6925	0.0215544	0.0944372	0.115992	-0.0679318	-0.0894863	7.21588	7.76279	5.72e-05	0.004983
57561	0.105205	-0.0212988	0.0839064	-0.0378176	-0.143023	11.1643	7.75204	5.8e-05	0.00503633
64757	-0.0243824	0.0283764	0.00399401	0.170834	0.195217	8.12287	7.72614	6e-05	0.00519273
1901	-0.0206478	0.102109	0.0814611	-0.121919	-0.101271	9.4756	7.7009	6.21e-05	0.00533513
4481	-0.0528668	-0.120314	-0.173181	0.293773	0.346639	5.71617	7.69873	6.22e-05	0.00533513
3695	-0.123279	0.174044	0.0507648	-0.123517	-0.0002376	8.44264	7.69772	6.23e-05	0.00533513
2791	0.045396	-0.216927	-0.171531	0.245096	0.1997	8.56956	7.69388	6.26e-05	0.0053439
219970	-0.0337177	-0.242549	-0.276267	0.414969	0.448687	3.56493	7.68023	6.38e-05	0.00542215
9760	-0.0968179	0.191761	0.094943	-0.147252	-0.0504336	7.68799	7.67555	6.42e-05	0.00543722
55681	0.0478691	-0.0766111	-0.028742	0.063936	0.0160668	9.42128	7.66992	6.46e-05	0.00545141
7779	-0.0186975	-0.0414657	-0.0601632	0.0966956	0.115393	7.73475	7.66844	6.48e-05	0.00545141
55752	0.0767625	0.0205584	0.0973208	-0.0865692	-0.163332	7.66518	7.65844	6.56e-05	0.00550505
253143	-0.00507821	0.046529	0.0414508	-0.0658824	-0.0608042	8.27727	7.65412	6.6e-05	0.00551796
1509	-0.00377778	0.0465499	0.0427721	0.058562	0.0623398	12.0457	7.64957	6.64e-05	0.00553263
116362	0.151056	-0.133924	0.0171316	0.21115	0.0600945	5.69314	7.63717	6.75e-05	0.00560494
339324	0.15484	0.0780407	0.232881	-0.105868	-0.260708	7.67065	7.63408	6.78e-05	0.00560921
10236	0.0366571	0.109721	0.146378	-0.0513833	-0.0880404	7.66171	7.62845	6.83e-05	0.00563231
497661	-0.0297204	-0.0676209	-0.0973413	0.264902	0.294623	4.70137	7.62244	6.88e-05	0.00565833
56994	0.0776836	-0.0489942	0.0286894	0.155956	0.0782723	11.4112	7.61049	6.99e-05	0.00572917
1628	0.0109667	0.0913168	0.102284	-0.0722167	-0.0831835	8.45256	7.60692	7.02e-05	0.00573739
55341	-0.00401019	0.113388	0.109378	-0.0568204	-0.0528102	8.14341	7.60249	7.06e-05	0.00573822
2201	-0.0584771	-0.0361977	-0.0946748	0.167217	0.225694	5.00663	7.60187	7.07e-05	0.00573822
9581	0.0239585	0.0701465	0.094105	-0.0711334	-0.0950918	8.07718	7.59872	7.1e-05	0.00574344
7014	-0.00324878	0.0724239	0.0691751	-0.0374186	-0.0341699	8.99295	7.59142	7.17e-05	0.00576143
1994	-0.0298507	0.108742	0.0788912	-0.0488051	-0.0189544	8.06043	7.59059	7.17e-05	0.00576143
23180	-0.0381777	0.0862456	0.0480679	-0.122799	-0.0846209	7.63158	7.58902	7.19e-05	0.00576143
51573	0.0562691	-0.137631	-0.0813615	0.13581	0.0795408	9.42229	7.58583	7.22e-05	0.00576728
26259	-0.00883771	0.112985	0.104147	-0.0816783	-0.0728406	7.36399	7.57715	7.3e-05	0.00578644
1774	-0.00296705	-0.0159085	-0.0188756	0.0850744	0.0880415	8.16779	7.57651	7.31e-05	0.00578644
51304	0.019375	-0.0590247	-0.0396497	0.0973229	0.0779479	8.38379	7.57607	7.31e-05	0.00578644
130951	0.0130971	-0.0211001	-0.008003	0.157146	0.144049	5.14553	7.57261	7.35e-05	0.00579455
284697	0.243705	-0.0730981	0.170607	-0.0564737	-0.300179	5.03416	7.56803	7.39e-05	0.00581131
55758	0.0249657	-0.0540254	-0.0290597	0.0749634	0.0499977	8.75114	7.56231	7.45e-05	0.00583688
84662	-0.0947522	-0.0722386	-0.166991	0.0754683	0.17022	5.50782	7.55457	7.52e-05	0.00587825
154214	-0.030249	-0.0349057	-0.0651547	0.161858	0.192107	5.92729	7.55093	7.56e-05	0.00588812
6772	0.0376215	-0.00769723	0.0299242	0.148509	0.110888	11.2082	7.54553	7.61e-05	0.00591177
55845	0.0280902	-0.0254002	0.00268998	0.0729588	0.0448686	11.3899	7.53602	7.71e-05	0.00596768
84695	-0.0738411	-0.0103982	-0.0842394	0.0956722	0.169513	6.17395	7.53064	7.76e-05	0.00599158
28885	-0.149221	0.288139	0.138917	-0.303266	-0.154045	8.67788	7.52079	7.86e-05	0.00605116
2825	0.0293694	-0.0584542	-0.0290848	0.102649	0.0732791	3.31641	7.51223	7.95e-05	0.00610095
5734	0.0365115	0.0480519	0.0845634	-0.0778537	-0.114365	9.0889	7.50787	8e-05	0.00611736
57409	-0.0697401	0.0983129	0.0285728	0.0797011	0.149441	7.1551	7.50305	8.05e-05	0.00613752
5715	-0.0681555	0.0540142	-0.0141413	0.111254	0.179409	7.12286	7.49765	8.11e-05	0.00615466
142	-0.00917976	0.13196	0.122781	-0.0933991	-0.0842194	7.90266	7.49633	8.12e-05	0.00615466
10084	-8.76e-05	0.0259944	0.0259069	0.0831421	0.0832296	7.01173	7.49382	8.15e-05	0.00615642
973	0.00258457	0.167534	0.170118	-0.143257	-0.145841	10.1297	7.48824	8.21e-05	0.0061832
10657	0.0395995	0.0521407	0.0917402	-0.0367759	-0.0763754	9.49622	7.48491	8.24e-05	0.00619172
23075	0.0424344	0.137354	0.179788	-0.064233	-0.106667	7.59462	7.47853	8.31e-05	0.00622531
145567	-0.0623166	-0.0952409	-0.157557	0.151984	0.214301	7.12155	7.47099	8.4e-05	0.0062687
120939	-0.0580705	0.0126528	-0.0454177	0.130877	0.188948	4.16197	7.46273	8.49e-05	0.00631268
4738	-0.0244285	0.00820374	-0.0162247	0.104539	0.128968	9.6065	7.46064	8.51e-05	0.00631268
896	-0.015293	-0.00961731	-0.0249103	0.0581904	0.0734834	10.8446	7.45892	8.53e-05	0.00631268
100506757	-0.0615592	-0.111211	-0.17277	0.0879558	0.149515	2.80566	7.44211	8.72e-05	0.00642273
51495	0.0420005	0.077143	0.119143	-0.0799664	-0.121967	7.05056	7.44132	8.73e-05	0.00642273
84942	0.0166137	0.00544771	0.0220614	-0.0899529	-0.106567	7.19675	7.42926	8.87e-05	0.00650643
8714	-0.0997348	-0.1079	-0.207635	0.176469	0.276203	7.16567	7.42384	8.93e-05	0.00652261
60672	0.0211572	-0.0464546	-0.0252974	0.170379	0.149222	8.08372	7.42294	8.94e-05	0.00652261
26240	-0.01933	0.188528	0.169198	-0.0553069	-0.0359769	5.96105	7.41752	9.01e-05	0.00653864
28448	-0.181629	0.35106	0.169431	-0.217357	-0.0357279	8.32023	7.41668	9.02e-05	0.00653864
27334	0.0281522	0.0630866	0.0912388	-0.12316	-0.151313	8.76076	7.40671	9.14e-05	0.0066059
5905	-0.132241	0.152775	0.020534	-0.0186499	0.113591	7.64956	7.39082	9.33e-05	0.00672622
283209	-0.0258143	0.019424	-0.0063903	0.128842	0.154656	6.68089	7.37901	9.48e-05	0.00679516
58485	-0.0451285	0.00250045	-0.0426281	0.0622381	0.107367	11.0493	7.37872	9.48e-05	0.00679516
29799	0.0178702	0.074925	0.0927952	-0.129854	-0.147724	6.70397	7.37499	9.53e-05	0.0068092
10721	0.102359	-0.0948704	0.00748902	0.194479	0.0921194	3.99141	7.37175	9.57e-05	0.00681882
23034	0.00328941	-0.00885757	-0.0055682	0.146575	0.143285	4.6933	7.36345	9.67e-05	0.00683972
3560	-0.033525	0.140452	0.106927	-0.131623	-0.0980979	10.4364	7.36335	9.67e-05	0.00683972
283989	-0.0799776	0.166871	0.0868938	-0.0982343	-0.0182566	7.11498	7.36054	9.71e-05	0.00683972
100874028	0.0220188	-0.0123115	0.00970729	0.149023	0.127004	6.28139	7.3597	9.72e-05	0.00683972
28719	0.00780118	0.0778818	0.085683	-0.137224	-0.145026	10.065	7.35872	9.73e-05	0.00683972
64773	-0.0242943	0.0216447	-0.0026496	-0.104634	-0.0803399	7.89708	7.33929	9.99e-05	0.00699744
100506282	-0.0753167	-0.0133022	-0.088619	-0.14171	-0.0663931	6.8128	7.32036	0.00010238	0.00715411
693188	0.185835	-0.0662176	0.119617	0.158939	-0.0268959	3.52904	7.31384	0.00010326	0.00717334
2852	-0.00842601	-0.0434589	-0.0518849	0.113508	0.121934	5.83977	7.31256	0.00010344	0.00717334
51706	-0.0185146	-0.124441	-0.142955	0.0629626	0.0814772	8.00024	7.312	0.00010351	0.00717334
7694	0.0674349	-0.00543158	0.0620033	-0.160283	-0.227718	6.0126	7.30292	0.00010476	0.00723968
10402	0.0810454	-0.0848834	-0.003838	0.110652	0.0296063	6.34479	7.28677	0.00010701	0.00737508
101928290	-0.00188158	-0.0431446	-0.0450262	0.139249	0.141131	6.78873	7.27438	0.00010877	0.00747593
143689	0.105957	-0.102581	0.00337653	0.221481	0.115524	6.19442	7.25815	0.00011113	0.00761667
26051	0.0206819	0.123843	0.144525	-0.0687815	-0.0894634	7.81678	7.25436	0.00011168	0.00763396
10856	-0.0237202	0.151932	0.128212	-0.0292088	-0.0054886	7.01005	7.24917	0.00011245	0.0076655
27035	0.0669338	-0.0841991	-0.0172653	-0.0625476	-0.129481	3.14552	7.24485	0.00011309	0.00768836
8321	-0.0290878	0.0883646	0.0592768	0.107354	0.136441	6.10245	7.23853	0.00011404	0.00772135
5473	0.0851382	-0.297095	-0.211957	0.165044	0.0799057	11.2098	7.23596	0.00011442	0.00772135
7504	0.0396453	-0.0645248	-0.0248794	0.348725	0.309079	10.0998	7.23498	0.00011457	0.00772135
6539	-0.00512919	-0.00636072	-0.0114899	0.135187	0.140316	6.30875	7.23261	0.00011493	0.00772135
212	0.0287703	-0.0259314	0.00283888	0.112477	0.0837067	12.92	7.23063	0.00011523	0.00772135
3811	-0.101926	0.244409	0.142482	-0.211922	-0.109995	4.55418	7.22784	0.00011565	0.00772135
26025	-0.259739	0.337077	0.077338	-0.149322	0.110417	4.63106	7.22734	0.00011573	0.00772135
2983	-0.0885212	-0.161372	-0.249894	0.154852	0.243373	7.19479	7.21335	0.00011788	0.00783948
28396	0.0669703	0.135996	0.202966	-0.230297	-0.297268	8.16688	7.2118	0.00011813	0.00783948
8804	0.126502	-0.177651	-0.0511489	0.202206	0.0757041	10.5031	7.191	0.00012141	0.00802459
5110	0.0551327	0.00971963	0.0648523	0.119284	0.064151	9.86643	7.19009	0.00012156	0.00802459
3418	-0.0577675	0.0916617	0.0338942	0.0567121	0.11448	8.57477	7.18175	0.0001229	0.00809194
440603	0.142528	-0.0565835	0.0859442	0.275689	0.133161	4.53549	7.17654	0.00012375	0.00812645
26049	0.0449711	0.0369569	0.081928	-0.101131	-0.146102	5.64683	7.17216	0.00012446	0.00815221
28913	-0.0405135	0.137828	0.0973145	-0.272246	-0.231733	7.31006	7.16977	0.00012486	0.00815661
10272	0.11947	-0.0635134	0.0559566	0.193982	0.0745123	5.37782	7.16451	0.00012572	0.008192
83478	0.0344489	-0.0150368	0.0194121	0.144465	0.110016	7.7275	7.15238	0.00012775	0.00830254
7430	-0.0167206	0.127919	0.111199	-0.0524091	-0.0356886	8.69529	7.14551	0.00012891	0.0083564
8853	-0.0341691	-0.141232	-0.175401	0.177608	0.211777	6.21953	7.13865	0.00013009	0.00841064
56952	-0.112855	-0.116214	-0.229069	0.195494	0.308349	4.80276	7.13148	0.00013132	0.00846873
23596	0.0327527	0.120485	0.153237	-0.0614954	-0.0942481	7.36139	7.0983	0.0001372	0.00882486
4436	0.134187	0.0431669	0.177354	-0.103229	-0.237416	6.06429	7.08775	0.00013912	0.0089256
10299	-0.00255191	-0.0158127	-0.0183646	0.0506069	0.0531588	11.0059	7.07141	0.00014215	0.00909685
967	-0.0754422	-0.0284592	-0.103901	0.0722042	0.147646	7.75597	7.06622	0.00014313	0.009136
4773	-0.048765	0.134342	0.0855771	-0.116388	-0.0676233	8.49223	7.06271	0.00014379	0.00915512
144453	-0.127976	0.0133404	-0.114636	0.0544756	0.182452	3.40224	7.06029	0.00014425	0.00916116
59338	0.0114797	0.066275	0.0777547	-0.0993098	-0.110789	7.61334	7.02618	0.00015089	0.00955875
117157	-0.0125471	0.174691	0.162144	-0.211325	-0.198778	8.52082	7.02157	0.00015181	0.0095928
5727	-0.0869805	0.214768	0.127788	-0.0935061	-0.0065256	7.31903	7.01615	0.0001529	0.00962899
284406	-0.0644198	0.146786	0.0823661	-0.133873	-0.0694528	5.99487	7.01491	0.00015315	0.00962899
54858	-0.0432541	0.0844542	0.0412001	-0.0710619	-0.0278078	7.56703	7.0066	0.00015484	0.00971086
55331	-0.00182613	-0.00814027	-0.0099664	0.121644	0.123471	8.24369	6.99804	0.0001566	0.00979664
101929132	0.335616	-0.198594	0.137023	0.11482	-0.220797	4.89515	6.99467	0.0001573	0.00981581
199786	0.0419875	0.0945279	0.136515	-0.131266	-0.173254	6.76722	6.98062	0.00016024	0.00997476

## Sheet: CV_Fold3
ENTREZ_GENE_ID	dif_T1vsT2	T1_Term_vs_SPTB	T2_Term_vs_SPTB	Time_Term	Time_SPTB	AveExpr	F	P.Value	adj.P.Val
2205	0.239231	0.0170147	0.256245	-0.382982	-0.622212	6.22285	21.8491	1.51166e-12	3.79199e-08
154664	0.00427677	-0.408445	-0.404168	0.65183	0.647553	6.44667	21.1349	3.47397e-12	4.35723e-08
51477	-0.080654	0.121209	0.0405545	-0.154203	-0.0735487	5.96759	19.958	1.38526e-11	1.15831e-07
671	0.0860546	-0.32604	-0.239985	0.641775	0.55572	9.0978	18.9683	4.48458e-11	2.81239e-07
1088	0.171562	-0.470575	-0.299013	0.838195	0.666633	8.20134	17.5876	2.35131e-10	1.17965e-06
4680	0.0880288	-0.386354	-0.298325	0.793619	0.705591	6.94689	16.9708	4.96312e-10	1.85847e-06
3934	0.149049	-0.404633	-0.255584	0.717933	0.568884	9.88108	16.9346	5.18608e-10	1.85847e-06
9619	0.154215	-0.0121125	0.142102	-0.272978	-0.427193	7.46446	16.7256	6.68685e-10	2.00381e-06
4973	0.168662	-0.385303	-0.21664	0.79634	0.627678	7.0923	16.6661	7.18929e-10	2.00381e-06
56729	-0.0807943	-0.246813	-0.327607	0.342761	0.423555	5.88989	16.5291	8.49614e-10	2.13126e-06
820	0.0753309	-0.203358	-0.128027	0.503694	0.428363	8.0454	15.8265	2.00699e-09	4.57685e-06
56670	0.0161696	-0.223152	-0.206983	0.38888	0.37271	4.42941	15.6685	2.43674e-09	4.71555e-06
167555	-0.0166455	-0.146758	-0.163403	0.221856	0.238502	6.74253	15.6662	2.44378e-09	4.71555e-06
5273	0.143982	-0.44788	-0.303897	0.740988	0.597006	6.98626	15.5808	2.71436e-09	4.7426e-06
6947	0.10218	-0.314349	-0.212168	0.604815	0.502634	8.48826	15.5452	2.83592e-09	4.7426e-06
1669	0.214585	-0.462951	-0.248366	0.837973	0.623388	8.69642	15.4098	3.35026e-09	4.99456e-06
4317	0.114711	-0.390149	-0.275438	0.701528	0.586817	10.3826	15.4015	3.38479e-09	4.99456e-06
53831	0.0880864	-0.19192	-0.103833	0.394222	0.306136	5.85874	15.1978	4.35122e-09	6.06391e-06
8993	0.0608399	-0.0461398	0.0147001	0.280955	0.220115	10.0941	15.0983	4.92072e-09	6.49664e-06
825	-0.0398635	-0.0646294	-0.104493	0.181981	0.221844	7.81583	14.7958	7.15456e-09	8.97361e-06
22915	-0.00045243	-0.450983	-0.451435	0.291747	0.292199	6.27847	14.714	7.91762e-09	9.45779e-06
932	0.158937	-0.522615	-0.363678	0.678389	0.519452	8.63874	14.608	9.03069e-09	1.0297e-05
441864	0.0382096	-0.337405	-0.299195	0.602403	0.564193	6.30869	14.5277	9.97725e-09	1.08817e-05
29094	0.0456353	-0.324577	-0.278941	0.172899	0.127264	9.88818	14.4548	1.09232e-08	1.1417e-05
118932	-0.0192373	-0.217291	-0.236528	0.36333	0.382567	7.47143	14.309	1.30943e-08	1.29387e-05
94031	-0.0735614	-0.105955	-0.179516	0.186712	0.260273	4.71691	14.2899	1.34106e-08	1.29387e-05
100113407	0.0724837	-0.111839	-0.0393551	0.183696	0.111212	6.80233	14.2423	1.42296e-08	1.32203e-05
8819	0.00779399	-0.073213	-0.065419	0.178565	0.170771	7.32804	14.0851	1.73074e-08	1.55056e-05
2040	0.0286808	-0.0906185	-0.0619377	0.203936	0.175255	11.0429	14.0185	1.88078e-08	1.62687e-05
1991	0.0825948	-0.309939	-0.227344	0.654174	0.571579	7.4697	13.9544	2.03734e-08	1.70356e-05
3600	-0.125781	0.00412289	-0.121658	0.189506	0.315287	5.27288	13.8912	2.20483e-08	1.78414e-05
29116	0.0986246	-0.0508579	0.0477667	-0.120173	-0.218797	8.66254	13.8151	2.42485e-08	1.90085e-05
4318	0.0840317	-0.014206	0.0698257	0.248567	0.164536	10.6536	13.726	2.71064e-08	2.04688e-05
6272	-0.0724014	-0.0103953	-0.0827968	0.147331	0.219732	9.64613	13.7014	2.79535e-08	2.04688e-05
4312	-0.0414079	-0.359337	-0.400745	0.364718	0.406126	3.84627	13.6842	2.85592e-08	2.04688e-05
383	0.195473	-0.420212	-0.224739	0.436672	0.241199	7.70945	13.5885	3.21974e-08	2.24353e-05
64746	0.00856903	0.0813226	0.0898916	-0.0577166	-0.0662856	9.38365	13.466	3.75416e-08	2.4984e-05
10321	0.130502	-0.336339	-0.205837	0.674373	0.543871	8.42116	13.4464	3.84735e-08	2.4984e-05
3005	0.140268	0.0606955	0.200963	0.413552	0.273284	8.38359	13.4388	3.8843e-08	2.4984e-05
93035	-0.0372856	-0.246842	-0.284128	0.164444	0.20173	4.52808	13.2666	4.82176e-08	3.02385e-05
714	-0.101286	0.0183139	-0.0829721	0.269358	0.370644	4.81409	13.2333	5.02771e-08	3.0761e-05
391114	-0.0568562	-0.356983	-0.413839	0.328294	0.385151	4.86201	13.1111	5.86263e-08	3.50153e-05
4353	0.0525502	-0.257955	-0.205405	0.572427	0.519877	6.34066	12.8951	7.69501e-08	4.48905e-05
116236	-0.14672	0.126205	-0.020515	-0.187475	-0.0407548	6.62615	12.7943	8.73804e-08	4.98168e-05
51523	-0.0404537	0.117604	0.0771507	-0.153266	-0.112813	7.59309	12.7624	9.09769e-08	5.07146e-05
5208	0.00711943	-0.118881	-0.111761	0.180854	0.173735	7.59358	12.7058	9.77148e-08	5.32864e-05
4057	0.140924	-0.345297	-0.204373	0.681714	0.54079	9.68815	12.6116	1.10057e-07	5.87399e-05
10771	-0.056091	0.131143	0.0750516	-0.107947	-0.0518562	6.73853	12.521	1.23415e-07	6.44973e-05
566	-0.0663199	-0.113657	-0.179977	0.401657	0.467977	6.33177	12.4824	1.29593e-07	6.63435e-05
7226	-0.050086	-0.0834462	-0.133532	0.15584	0.205926	7.16661	12.2846	1.6646e-07	8.30003e-05
412	-0.0969915	-0.00885258	-0.105844	0.134903	0.231895	7.53275	12.2739	1.68747e-07	8.30003e-05
7533	-0.0260172	-0.0208825	-0.0468997	0.139725	0.165743	7.92487	12.2393	1.76304e-07	8.50496e-05
122618	0.00365859	0.222716	0.226374	-0.136957	-0.140616	7.28387	12.224	1.79767e-07	8.5084e-05
23446	0.0174225	-0.0411857	-0.0237633	0.109886	0.0924639	7.92282	12.1683	1.9293e-07	8.96232e-05
286333	-0.318914	-0.0455784	-0.364492	0.195695	0.514608	6.11813	12.0677	2.19193e-07	9.99721e-05
64078	-0.0286875	-0.0519134	-0.0806009	0.251474	0.280161	4.32861	12.0378	2.27691e-07	0.000101993
5352	-0.0417733	-0.208025	-0.249799	0.226706	0.268479	4.16232	11.9627	2.50456e-07	0.00010976
59307	-0.0825796	0.15517	0.0725899	-0.116214	-0.0336345	8.34886	11.9524	2.5378e-07	0.00010976
7027	0.0450434	-0.0436907	0.00135269	0.208804	0.16376	9.88053	11.8486	2.89592e-07	0.000123126
79073	-0.0687296	0.157144	0.0884143	-0.0963941	-0.0276645	9.72186	11.8225	2.99362e-07	0.000125158
6689	-0.0416608	0.126429	0.0847679	-0.157914	-0.116253	6.73494	11.802	3.0726e-07	0.000126354
64805	0.0289321	-0.289456	-0.260524	0.21644	0.187508	7.04765	11.7693	3.20327e-07	0.000129603
79649	-0.0256991	0.107384	0.0816848	-0.0986798	-0.0729807	7.72094	11.7264	3.383e-07	0.000134703
10562	0.170546	-0.618989	-0.448443	0.915455	0.74491	9.0988	11.7019	3.49031e-07	0.000136804
401409	0.0886536	-0.0345028	0.0541509	0.218813	0.130159	6.66632	11.5947	4.00117e-07	0.000154108
5806	-0.0330239	-0.0713502	-0.104374	0.25498	0.288004	4.85112	11.5843	4.05466e-07	0.000154108
79674	-0.0129819	-0.211592	-0.224574	0.293288	0.30627	5.62443	11.5513	4.22879e-07	0.000157223
100616349	-0.120033	-0.0752984	-0.195331	0.257512	0.377545	7.34732	11.5396	4.29256e-07	0.000157223
2334	-0.0321311	-0.108651	-0.140782	0.177268	0.209399	6.19261	11.5338	4.32464e-07	0.000157223
388387	0.0250153	-0.0415058	-0.0164906	0.194891	0.169876	5.01301	11.4167	5.02166e-07	0.000179955
93978	-0.101244	-0.160748	-0.261992	0.255602	0.356846	6.83252	11.3088	5.7639e-07	0.000203644
10251	0.0210637	-0.0390295	-0.0179658	0.150227	0.129164	6.68267	11.2073	6.56209e-07	0.000225562
90381	-0.0851405	-0.100839	-0.185979	0.242769	0.327909	4.17871	11.1969	6.65008e-07	0.000225562
3267	-0.0323342	-0.0337426	-0.0660769	0.0471941	0.0795283	11.0831	11.1965	6.65401e-07	0.000225562
166	-0.0743177	0.159095	0.0847768	-0.107196	-0.0328783	10.454	11.1396	7.15641e-07	0.000236046
54910	-0.0679162	0.109924	0.0420081	-0.133622	-0.0657053	6.69955	11.1389	7.1624e-07	0.000236046
64763	-0.00438112	0.136681	0.1323	-0.0694595	-0.0650784	7.42433	11.1255	7.28635e-07	0.000236046
23344	-0.0698007	0.185197	0.115396	-0.129431	-0.0596304	8.83468	11.1198	7.33969e-07	0.000236046
65010	-0.0239781	0.0601358	0.0361577	0.155994	0.179972	5.83804	11.0914	7.61211e-07	0.000241709
27020	0.0132469	-0.0714513	-0.0582045	0.0637081	0.0504612	10.353	11.0431	8.0972e-07	0.000253898
85027	-0.000690243	-0.138033	-0.138723	0.169936	0.170626	6.19457	11.001	8.54604e-07	0.000264663
9914	-0.0473241	-0.108857	-0.156181	0.212105	0.259429	4.73711	10.981	8.76849e-07	0.000266986
2972	-0.0444218	0.0997223	0.0553005	-0.102447	-0.0580257	6.47573	10.9701	8.89194e-07	0.000266986
23248	-0.0378351	0.104281	0.0664463	-0.0768244	-0.0389893	9.49582	10.9632	8.9701e-07	0.000266986
80314	0.0458032	0.0333164	0.0791195	-0.0423273	-0.0881305	9.27788	10.9509	9.11258e-07	0.000266986
80832	0.0137328	-0.0508181	-0.0370852	0.272955	0.259223	5.0874	10.9395	9.24702e-07	0.000266986
2791	0.0986425	-0.345636	-0.246994	0.274467	0.175825	8.56534	10.9385	9.25962e-07	0.000266986
5037	0.000139853	0.143789	0.143929	-0.076488	-0.0766279	8.57957	10.8779	1.00071e-06	0.00028526
50615	-0.0996231	0.176847	0.077224	-0.120232	-0.0206092	6.99659	10.8685	1.01283e-06	0.00028547
5627	0.0109709	-0.372479	-0.361508	0.199336	0.188365	6.31452	10.8002	1.10564e-06	0.000308167
129642	0.160483	-0.177644	-0.0171616	0.143934	-0.0165493	10.3118	10.7546	1.17236e-06	0.00032132
1901	-0.0637379	0.186692	0.122955	-0.124725	-0.0609875	9.50319	10.7504	1.17869e-06	0.00032132
1511	0.0627007	-0.0944989	-0.0317982	0.526941	0.46424	5.36727	10.7421	1.19126e-06	0.00032132
80853	0.0785507	-0.0780466	0.000504091	0.106035	0.0274843	9.93588	10.729	1.21158e-06	0.000323323
84131	-0.107153	0.250877	0.143724	-0.173441	-0.0662875	7.37949	10.6807	1.28909e-06	0.000340388
6768	-0.0874078	0.0615522	-0.0258556	0.178854	0.266262	6.57254	10.6334	1.36983e-06	0.00035794
81442	0.0244586	-0.246596	-0.222137	0.388874	0.364416	5.47102	10.5466	1.5317e-06	0.000396109
8754	0.0350729	-0.111132	-0.0760596	0.122288	0.0872148	7.97505	10.4642	1.70299e-06	0.000435912
26051	0.0261688	0.149405	0.175574	-0.074882	-0.101051	7.84925	10.3848	1.88629e-06	0.000477957
1118	0.0877048	-0.138893	-0.0511882	0.536326	0.448622	5.51072	10.3496	1.97363e-06	0.000491371
200132	0.184622	-0.358352	-0.173731	0.380847	0.196225	3.62385	10.3478	1.97841e-06	0.000491371
3680	-0.096601	-0.102507	-0.199108	0.301991	0.398592	5.21364	10.2964	2.11392e-06	0.000519879
1359	0.237724	-0.20505	0.0326739	-0.324917	-0.562641	5.65024	10.2679	2.19297e-06	0.000534085
23136	-0.0813266	0.0166576	-0.0646691	0.183667	0.264993	7.56078	10.166	2.50091e-06	0.000603225
128372	0.0896442	-0.284044	-0.1944	0.469646	0.380002	5.3848	10.1268	2.63077e-06	0.000628503
23034	-0.0275622	0.00673227	-0.0208299	0.174722	0.202284	4.70085	10.0953	2.74008e-06	0.000647891
116931	0.00818033	-0.232321	-0.22414	0.162658	0.154478	5.29174	10.0886	2.76358e-06	0.000647891
90550	0.0466112	-0.0981116	-0.0515004	0.0936089	0.0469978	8.28045	10.0528	2.89454e-06	0.000672126
5657	0.0203156	-0.0758475	-0.0555319	0.435523	0.415207	5.3299	10.0459	2.92054e-06	0.000672126
6671	-0.00310351	0.108706	0.105603	-0.0728169	-0.0697134	8.52083	10.0366	2.95566e-06	0.000674025
116362	0.188558	-0.172717	0.0158405	0.236389	0.0478315	5.662	9.98071	3.17702e-06	0.000717979
440603	0.0589572	-0.118572	-0.0596145	0.275485	0.216528	4.47232	9.94548	3.32503e-06	0.000744717
8218	-0.0410979	-0.0280372	-0.0691351	0.19163	0.232728	6.02295	9.91499	3.45873e-06	0.000767808
1668	0.133383	-0.507545	-0.374162	0.867847	0.734464	7.57487	9.85595	3.73315e-06	0.000821457
10810	-0.0116848	-0.380401	-0.392086	0.203737	0.215422	6.21507	9.83963	3.81281e-06	0.000831691
28638	-0.0462099	0.141479	0.0952691	-0.0948733	-0.0486634	12.6163	9.78784	4.07712e-06	0.000878236
1628	-0.041121	0.10942	0.0682994	-0.112081	-0.0709598	8.4627	9.78423	4.09622e-06	0.000878236
23328	-0.117059	0.0675688	-0.0494903	0.179162	0.296221	6.13387	9.70853	4.51806e-06	0.000946857
440712	0.23078	-0.171928	0.0588515	-0.252976	-0.483756	5.6293	9.70662	4.52924e-06	0.000946857
83743	-0.103202	0.180882	0.0776801	-0.0640941	0.0391075	7.07894	9.70115	4.56141e-06	0.000946857
27250	0.036292	0.0752115	0.111503	-0.0752379	-0.11153	8.28495	9.70016	4.56726e-06	0.000946857
3268	-0.0430485	0.173307	0.130258	-0.111195	-0.0681464	7.99571	9.64393	4.9124e-06	0.00101006
257019	-0.0123314	-0.0947454	-0.107077	0.171728	0.184059	6.40956	9.63071	4.9973e-06	0.00101014
128346	-0.0757721	0.026626	-0.0491461	0.0743347	0.150107	10.5357	9.61783	5.08144e-06	0.00101014
9730	-0.0464604	0.141434	0.094974	-0.0757318	-0.0292714	7.90047	9.61278	5.11474e-06	0.00101014
3811	-0.141072	0.32605	0.184978	-0.248569	-0.107497	4.49209	9.60873	5.14171e-06	0.00101014
51108	0.0566399	-0.024151	0.0324889	0.138401	0.0817606	10.9281	9.60616	5.15885e-06	0.00101014
89872	0.0331146	-0.257948	-0.224833	0.309375	0.276261	6.14438	9.60204	5.18647e-06	0.00101014
7180	0.00508346	-0.138667	-0.133583	0.282416	0.277333	3.33795	9.60082	5.19465e-06	0.00101014
4015	-0.135531	-0.108024	-0.243555	0.104513	0.240044	3.91168	9.56754	5.42368e-06	0.00104656
23601	-0.0679718	-0.11945	-0.187422	0.312205	0.380177	5.91777	9.55434	5.51732e-06	0.00105165
10184	-0.0111471	-0.0879643	-0.0991115	0.217389	0.228536	6.63559	9.55203	5.53392e-06	0.00105165
641373	-0.12324	-0.0137182	-0.136958	0.262148	0.385388	4.30642	9.53932	5.62587e-06	0.00106109
713	-0.0630066	0.0145605	-0.048446	0.254616	0.317623	5.49817	9.50981	5.84533e-06	0.00109425
717	-0.103255	-0.000208362	-0.103463	0.167761	0.271016	4.53639	9.48065	6.07075e-06	0.00112804
19	0.20083	-0.189555	0.0112749	-0.176407	-0.377237	7.7183	9.46972	6.15744e-06	0.00113573
6036	-0.0366552	-0.0805541	-0.117209	0.258772	0.295427	11.2819	9.45614	6.26694e-06	0.00114749
22806	-0.054042	0.192922	0.13888	-0.0897821	-0.0357401	9.37651	9.4436	6.36976e-06	0.00115786
7357	-0.00763801	-0.116331	-0.123969	0.154667	0.162306	9.38586	9.43352	6.45365e-06	0.00116467
5473	0.123911	-0.357522	-0.233611	0.171868	0.0479574	11.2312	9.41491	6.61138e-06	0.00117978
4048	-0.0695349	-0.0885548	-0.15809	0.0827625	0.152297	10.9141	9.41258	6.63143e-06	0.00117978
948	0.0170921	-0.0611137	-0.0440216	0.152836	0.135744	9.90876	9.40551	6.69259e-06	0.00118228
51056	-0.0685034	-0.120288	-0.188792	0.230456	0.29896	8.55822	9.37137	6.99593e-06	0.00122722
7535	-0.0740676	0.182613	0.108545	-0.120116	-0.0460481	8.85535	9.36018	7.09833e-06	0.00123654
55356	0.0207406	-0.107417	-0.0866766	0.1363	0.11556	8.3578	9.33844	7.30161e-06	0.00126318
79895	0.0367544	-0.180668	-0.143914	0.189965	0.15321	7.71877	9.3314	7.36866e-06	0.00126605
256435	0.130025	-0.238992	-0.108967	0.180235	0.0502095	6.18822	9.32307	7.44884e-06	0.00127112
283989	-0.117398	0.209203	0.0918049	-0.106763	0.0106348	7.12126	9.30881	7.58817e-06	0.00128426
90338	0.0268748	0.0817349	0.10861	-0.0698907	-0.0967656	7.48396	9.30475	7.62826e-06	0.00128426
9823	0.0122711	0.0919357	0.104207	0.191773	0.179502	4.29458	9.29603	7.71517e-06	0.00128878
5169	0.0363764	-0.039702	-0.00332556	-0.197982	-0.234359	4.17521	9.29179	7.75784e-06	0.00128878
58484	0.0719341	-0.215158	-0.143224	0.129103	0.0571688	8.74985	9.2735	7.94438e-06	0.00131108
6037	0.0450932	-0.212008	-0.166914	0.570309	0.525215	8.83771	9.26154	8.06879e-06	0.00131729
154214	-0.0648669	-0.0504684	-0.115335	0.158079	0.222945	5.89255	9.25981	8.08698e-06	0.00131729
51164	0.043194	-0.0588583	-0.0156643	0.114736	0.0715416	8.16062	9.25364	8.15217e-06	0.00131934
6897	0.00841571	0.117377	0.125793	0.14435	0.135935	6.91518	9.23466	8.35573e-06	0.00133519
5197	0.0795428	-0.621192	-0.541649	0.317944	0.238402	6.29081	9.23458	8.35659e-06	0.00133519
3624	-0.01685	-0.0845093	-0.101359	0.211433	0.228283	3.94849	9.19275	8.82372e-06	0.00139412
967	-0.0359311	-0.0800623	-0.115993	0.0927201	0.128651	7.72242	9.19163	8.83658e-06	0.00139412
688	0.0172129	-0.0483843	-0.0311714	0.160572	0.14336	7.15374	9.14558	9.38189e-06	0.00146547
917	-0.0065741	0.207322	0.200748	-0.0977803	-0.0912062	10.2208	9.14364	9.40564e-06	0.00146547
284417	-0.118149	-6.74031e-05	-0.118217	0.130407	0.248557	6.54134	9.13534	9.50779e-06	0.00146626
29799	0.0203661	0.0693073	0.0896734	-0.141987	-0.162353	6.7092	9.13374	9.52763e-06	0.00146626
56888	0.03957	-0.0402492	-0.000679188	0.0684686	0.0288986	10.2525	9.07339	1.0306e-05	0.0015718
6518	-0.141257	-0.0151161	-0.156373	0.194785	0.336042	4.73089	9.06851	1.03717e-05	0.0015718
1994	-0.0514217	0.129502	0.0780807	-0.0590918	-0.00767013	8.06554	9.06441	1.04272e-05	0.0015718
83938	-0.134447	0.0306158	-0.103831	0.139508	0.273954	5.74514	9.06169	1.0464e-05	0.0015718
441168	-0.171076	-0.0509693	-0.222045	0.183908	0.354984	7.7276	9.05691	1.05294e-05	0.00157221
56941	0.0164018	0.0821879	0.0985898	-0.0700826	-0.0864844	7.7427	9.02483	1.09784e-05	0.00162617
2078	-0.129834	-0.0592856	-0.18912	0.260255	0.390089	5.37903	9.02189	1.10205e-05	0.00162617
660	0.139713	-0.178019	-0.0383052	0.235305	0.0955919	6.20085	9.01067	1.11827e-05	0.00164046
923	-0.00446272	0.212034	0.207572	-0.0864649	-0.0820022	8.89721	9.00114	1.13224e-05	0.0016513
23028	-0.0430466	0.107895	0.0648488	-0.096274	-0.0532274	7.26418	8.98723	1.15293e-05	0.00167175
100422871	0.0532605	-0.109991	-0.0567306	-0.0111719	-0.0644323	1.99442	8.97889	1.16553e-05	0.0016803
199675	0.0436707	-0.166925	-0.123254	0.277649	0.233978	8.27367	8.95678	1.19958e-05	0.00170833
221037	0.100189	-0.0494853	0.0507041	-0.034726	-0.134915	10.2226	8.95465	1.20292e-05	0.00170833
7554	-0.00785863	0.0122932	0.00443461	-0.078968	-0.0711094	7.09002	8.95307	1.2054e-05	0.00170833
9214	-0.0151798	0.111727	0.0965471	-0.112651	-0.0974717	10.3314	8.94641	1.21589e-05	0.00171352
8539	-0.0333137	0.133656	0.100343	-0.0501625	-0.0168489	9.31338	8.90078	1.29039e-05	0.0018039
55332	0.099245	-0.155165	-0.0559199	0.12605	0.0268048	7.6359	8.89839	1.29441e-05	0.0018039
83478	0.0358656	-0.0427984	-0.0069328	0.161177	0.125311	7.70824	8.87562	1.33341e-05	0.00184798
4126	0.0974478	-0.141126	-0.0436779	0.0753426	-0.0221052	8.21749	8.86894	1.34506e-05	0.00185389
54987	-0.0554559	0.190963	0.135507	-0.0302192	0.0252366	9.59914	8.85109	1.37674e-05	0.00188718
51804	-0.122909	-0.069799	-0.192709	-0.106057	0.0168522	3.29072	8.84514	1.38745e-05	0.00189153
7184	0.045947	0.131808	0.177755	-0.0871888	-0.133136	10.038	8.8296	1.41584e-05	0.00191981
147495	0.033923	-0.0373128	-0.00338976	-0.160261	-0.194184	4.43199	8.82349	1.42717e-05	0.00192476
284406	-0.138619	0.196218	0.0575989	-0.159798	-0.0211788	6.00525	8.80762	1.45703e-05	0.00195452
56833	-0.289949	0.178815	-0.111134	0.152594	0.442543	6.57313	8.79206	1.48689e-05	0.0019777
145567	-0.0160836	-0.205571	-0.221654	0.152921	0.169005	7.11329	8.79042	1.49008e-05	0.0019777
64773	-0.103066	0.0868727	-0.0161934	-0.115577	-0.012511	7.91625	8.75411	1.56236e-05	0.00205696
2843	-0.189542	0.253096	0.0635534	-0.153914	0.035628	5.84968	8.75222	1.5662e-05	0.00205696
3240	-0.00646421	-0.277877	-0.284341	0.425175	0.431639	8.34669	8.73774	1.59607e-05	0.00207709
3730	0.0368822	-0.186455	-0.149573	0.146119	0.109237	4.50893	8.73678	1.59808e-05	0.00207709
143689	0.0850304	-0.162004	-0.0769738	0.209125	0.124094	6.19094	8.7302	1.61186e-05	0.0020842
134266	0.00063497	0.0954634	0.0960984	-0.124316	-0.124951	8.95491	8.72145	1.63036e-05	0.00209731
2206	0.0109371	-0.126642	-0.115705	-0.38513	-0.396067	4.05792	8.69951	1.67773e-05	0.00214724
5337	0.0383499	-0.142757	-0.104407	0.122714	0.0843637	6.86016	8.67637	1.72917e-05	0.00220183
400759	-0.216666	0.0201192	-0.196547	0.145405	0.362071	3.87771	8.6551	1.77786e-05	0.00225241
255809	0.0378195	-0.0717769	-0.0339574	0.0957862	0.0579668	9.78482	8.65116	1.78702e-05	0.00225264
128611	-0.107332	0.191678	0.0843452	-0.118389	-0.0110561	6.5616	8.6372	1.81991e-05	0.00228262
55331	-0.0229494	-0.0318348	-0.0547842	0.131586	0.154536	8.21616	8.62834	1.84109e-05	0.0022977
7469	-0.0665956	0.125997	0.0594016	-0.0767501	-0.0101545	8.27351	8.59569	1.92129e-05	0.00238592
142	-0.0433417	0.168743	0.125402	-0.102513	-0.0591716	7.93303	8.58139	1.95752e-05	0.00240909
974	-0.000944006	0.135082	0.134138	-0.158071	-0.157127	8.59889	8.58075	1.95916e-05	0.00240909
4691	-0.0243306	0.138677	0.114347	-0.0720909	-0.0477604	8.3944	8.57665	1.96966e-05	0.00241019
10402	0.0837946	-0.113057	-0.0292619	0.117387	0.0335928	6.324	8.56824	1.99143e-05	0.002425
896	-0.0219865	-0.0307031	-0.0526896	0.0551303	0.0771169	10.8454	8.55646	2.0223e-05	0.00244509
6319	-0.14653	0.0153455	-0.131184	0.157191	0.303721	6.73299	8.55453	2.02742e-05	0.00244509
126917	0.011709	0.1408	0.152509	-0.093562	-0.105271	6.70542	8.51458	2.13606e-05	0.00256379
285758	0.0704192	-0.239388	-0.168968	0.151123	0.0807037	2.4464	8.50382	2.16632e-05	0.00258772
348093	-0.0687523	-0.402266	-0.471019	0.066242	0.134994	6.4955	8.47907	2.23756e-05	0.00265815
3779	-0.105041	-0.0576193	-0.16266	0.108904	0.213945	6.87562	8.47603	2.24647e-05	0.00265815
57477	0.0539511	-0.229592	-0.175641	0.0815895	0.0276384	4.78998	8.42764	2.39319e-05	0.00279976
9917	0.125334	-0.0842892	0.0410445	0.206044	0.0807102	7.31691	8.4276	2.39332e-05	0.00279976
59084	-0.0178122	0.235025	0.217213	-0.151536	-0.133724	5.86826	8.42558	2.39963e-05	0.00279976
202299	-0.126482	-0.00848858	-0.134971	0.193793	0.320275	4.92389	8.39819	2.48716e-05	0.00287606
11198	0.062935	0.0773317	0.140267	-0.046748	-0.109683	8.29148	8.39795	2.48796e-05	0.00287606
8724	0.117417	-0.093665	0.0237517	0.181908	0.0644909	11.5404	8.3853	2.52945e-05	0.00289221
8460	0.177216	-0.286781	-0.109564	0.337045	0.159829	7.61499	8.38391	2.53405e-05	0.00289221
148534	0.152853	-0.256541	-0.103688	0.325618	0.172765	6.74747	8.38151	2.54203e-05	0.00289221
3695	-0.141338	0.191352	0.0500137	-0.124633	0.0167054	8.46915	8.3797	2.54805e-05	0.00289221
10079	0.10103	-0.201334	-0.100304	0.225575	0.124545	5.73841	8.35856	2.61952e-05	0.00295994
4773	-0.0815464	0.187791	0.106245	-0.115512	-0.0339652	8.5121	8.34612	2.66251e-05	0.00297926
6498	0.0804679	-0.0914347	-0.0109668	0.16384	0.0833716	6.84996	8.34213	2.67643e-05	0.00297926
139105	0.0590012	-0.280816	-0.221815	0.244901	0.1859	7.47825	8.34074	2.68132e-05	0.00297926
740	0.00425586	0.0881847	0.0924405	-0.0475646	-0.0518205	8.34242	8.33994	2.68412e-05	0.00297926
79847	0.0338479	-0.114281	-0.0804332	0.0981909	0.064343	7.13927	8.32218	2.74722e-05	0.00303586
7071	-0.0497046	0.0251477	-0.0245569	0.124271	0.173976	8.64109	8.31282	2.78108e-05	0.00305477
8631	-0.0159049	0.156998	0.141093	-0.115719	-0.0998145	9.16836	8.31073	2.78869e-05	0.00305477
28624	0.0169913	0.194401	0.211393	-0.0893626	-0.106354	9.89615	8.29214	2.8574e-05	0.00309743
28716	-0.0961713	0.205376	0.109205	-0.154376	-0.0582045	9.3706	8.29073	2.86265e-05	0.00309743
221188	-0.0638995	0.148252	0.0843528	-0.158592	-0.0946921	8.0523	8.2902	2.86467e-05	0.00309743
11127	0.0444158	0.175083	0.219499	-0.11856	-0.162976	5.94577	8.28204	2.89542e-05	0.00311724
274	-0.0407369	0.165237	0.1245	-0.084584	-0.0438471	7.91872	8.27037	2.93998e-05	0.00315168
3652	0.0569552	0.111013	0.167968	-0.063882	-0.120837	6.75506	8.26205	2.9722e-05	0.00317266
309	-0.100545	0.195604	0.0950587	-0.0806836	0.0198612	10.752	8.23369	3.08465e-05	0.00327875
28745	-0.0591805	0.182842	0.123661	-0.132275	-0.0730941	9.82515	8.21994	3.14068e-05	0.00331143
5046	-0.104244	-0.161119	-0.265363	0.176634	0.280878	6.21118	8.21832	3.14736e-05	0.00331143
54414	0.0488824	-0.141577	-0.0926944	0.153843	0.10496	7.43965	8.21336	3.16788e-05	0.00331143
101927902	-0.0519488	0.101519	0.0495701	-0.162565	-0.110616	6.9847	8.21184	3.17421e-05	0.00331143
22882	0.0508446	0.0628337	0.113678	-0.0413631	-0.0922077	7.63853	8.21011	3.1814e-05	0.00331143
4481	-0.190378	-0.162635	-0.353012	0.237206	0.427584	5.64759	8.16357	3.38139e-05	0.00349109
9422	0.0377166	0.104506	0.142222	-0.0697512	-0.107468	7.42429	8.16346	3.38184e-05	0.00349109
10980	-0.0719031	0.118376	0.0464726	-0.0475112	0.0243919	9.26775	8.14929	3.44525e-05	0.00350705
27032	0.0104153	-0.0339648	-0.0235494	0.0753838	0.0649684	7.27694	8.14655	3.45764e-05	0.00350705
64757	0.024059	0.0144271	0.0384861	0.196176	0.172117	8.09474	8.14572	3.4614e-05	0.00350705
4118	-0.0412573	0.0927455	0.0514883	0.141121	0.182379	10.2341	8.14512	3.4641e-05	0.00350705
59338	-0.0202667	0.0995684	0.0793017	-0.113673	-0.0934062	7.63899	8.14444	3.4672e-05	0.00350705
6541	-0.00423346	0.0897754	0.0855419	0.124071	0.128305	6.34906	8.13169	3.52562e-05	0.00354696
3560	-0.0370404	0.160161	0.123121	-0.127281	-0.0902411	10.4339	8.12967	3.53494e-05	0.00354696
93432	0.0946358	-0.329286	-0.23465	0.0950939	0.000458104	7.35515	8.12257	3.56799e-05	0.00356514
921	0.0140107	0.132929	0.146939	-0.0919366	-0.105947	9.23065	8.11969	3.58149e-05	0.00356514
8204	-0.0931756	-0.00455996	-0.0977356	0.0764558	0.169631	7.8565	8.10782	3.63763e-05	0.00360671
92105	-0.0379249	0.0870088	0.0490838	-0.0749236	-0.0369986	9.07984	8.09313	3.70839e-05	0.0036624
9191	0.0954901	-0.061904	0.0335861	0.0909214	-0.00456873	9.63027	8.07016	3.82172e-05	0.00375676
2992	0.0709343	-0.145565	-0.0746304	0.16753	0.0965958	8.89765	8.06774	3.83389e-05	0.00375676
10520	0.0164541	0.0879778	0.104432	-0.100491	-0.116945	6.98245	8.04651	3.9421e-05	0.00384777
55164	-0.0868415	0.126884	0.0400428	-0.0832748	0.00356666	7.77277	8.04233	3.96373e-05	0.00384958
28626	-0.0391301	0.165372	0.126242	-0.108176	-0.0690457	10.6434	8.03252	4.01508e-05	0.00384958
54471	-0.181374	0.170796	-0.0105783	-0.0896163	0.091758	7.39004	8.03018	4.0274e-05	0.00384958
79772	0.0670861	-0.13909	-0.0720036	0.0731481	0.00606204	9.33319	8.02893	4.034e-05	0.00384958
9527	0.00126531	0.049182	0.0504473	-0.0602841	-0.0615494	9.21789	8.02686	4.04497e-05	0.00384958
4145	-0.0450695	0.145241	0.100171	-0.0884705	-0.043401	6.71043	8.02268	4.06724e-05	0.00384958
55752	0.0362853	0.051116	0.0874013	-0.0978035	-0.134089	7.66837	8.02239	4.06876e-05	0.00384958
9221	-0.122646	0.192866	0.0702204	-0.0740327	0.048613	7.48577	8.02029	4.07996e-05	0.00384958
28623	-0.0808931	0.207798	0.126905	-0.163987	-0.0830941	8.41165	8.01697	4.09778e-05	0.00384958
55432	0.0369017	-0.0962346	-0.0593329	0.223429	0.186528	5.9684	8.01469	4.11009e-05	0.00384958
9739	-0.108577	0.145152	0.0365751	-0.0646379	0.0439393	6.05326	8.01419	4.11277e-05	0.00384958
79068	-0.0561503	0.11837	0.0622193	-0.0823819	-0.0262316	8.33816	8.00603	4.15701e-05	0.00387277
139735	-0.0651393	0.00139096	-0.0637484	0.152507	0.217646	4.48225	8.00394	4.16841e-05	0.00387277
150	-0.0645976	-0.187671	-0.252268	0.136972	0.201569	4.39304	7.97683	4.31934e-05	0.0039868
3554	0.157716	-0.291764	-0.134048	0.16227	0.00455373	7.64109	7.9751	4.3291e-05	0.0039868
5469	-0.0140364	0.0731223	0.0590859	-0.0540303	-0.0399939	10.125	7.97339	4.33884e-05	0.0039868
5518	-0.0348167	0.100968	0.0661509	-0.0511734	-0.0163567	10.4919	7.9692	4.36275e-05	0.00399415
377677	-0.0380456	-0.209401	-0.247447	0.101297	0.139343	6.36048	7.96092	4.41042e-05	0.00402131
7621	-0.139537	0.170575	0.0310378	-0.0817079	0.0578294	7.19591	7.95849	4.42448e-05	0.00402131
91	0.0605261	-0.0659083	-0.00538229	0.118618	0.0580923	7.62624	7.94629	4.49587e-05	0.00407144
5376	0.0985662	-0.0297501	0.0688161	-0.204176	-0.302742	5.78615	7.9407	4.52898e-05	0.00407478
8237	-0.0195163	0.137287	0.117771	-0.0730559	-0.0535396	8.20888	7.94019	4.53205e-05	0.00407478
93663	0.0188318	-0.120128	-0.101296	0.111849	0.093017	7.7354	7.93062	4.58929e-05	0.00409586
23064	0.0173	-0.0208709	-0.00357089	-0.0624974	-0.0797974	9.97209	7.92968	4.59497e-05	0.00409586
2681	0.0341664	-0.27768	-0.243514	0.252184	0.218018	4.79274	7.92547	4.62042e-05	0.00409586
51202	-0.0695187	0.141819	0.0723	-0.0814036	-0.0118849	9.75892	7.92541	4.6208e-05	0.00409586
219970	-0.0276503	-0.370357	-0.398007	0.390404	0.418054	3.59956	7.90514	4.74537e-05	0.00419147
5790	-0.0785738	0.171441	0.0928672	-0.118737	-0.0401637	10.2714	7.89614	4.80172e-05	0.00422636
120939	-0.0557393	-0.0731839	-0.128923	0.113544	0.169283	4.12983	7.85378	5.07629e-05	0.0044524
28567	-0.043162	0.211939	0.168777	-0.129796	-0.0866345	10.79	7.83643	5.19329e-05	0.00453915
56937	-0.0907931	0.0666812	-0.0241119	-0.151029	-0.0602363	4.62157	7.82996	5.2376e-05	0.00456199
3067	0.169004	-0.151236	0.0177677	-0.262375	-0.431379	4.43956	7.82351	5.28214e-05	0.00458486
10316	-0.0970317	0.160683	0.0636513	-0.157771	-0.0607397	6.74764	7.80816	5.38968e-05	0.00466207
2887	0.0925045	-0.200405	-0.1079	0.177265	0.0847607	6.05827	7.79515	5.48259e-05	0.00472045
3609	-0.0903094	0.14762	0.0573103	-0.024531	0.0657785	8.81833	7.79345	5.4948e-05	0.00472045
81887	-0.000182314	0.172415	0.172233	-0.0114162	-0.0112339	7.11965	7.77878	5.60172e-05	0.00478177
28520	-0.114571	0.278748	0.164176	-0.195912	-0.0813407	6.3475	7.77843	5.6043e-05	0.00478177
64375	-0.0295116	0.106759	0.077247	0.096345	0.125857	5.57281	7.77093	5.65979e-05	0.00481274
23180	-0.0552317	0.139381	0.0841497	-0.10331	-0.0480783	7.66094	7.76663	5.69187e-05	0.00482367
9836	-0.100361	0.18793	0.0875691	-0.0818654	0.0184959	6.58817	7.76274	5.72103e-05	0.00483183
5727	-0.0615856	0.220924	0.159338	-0.10787	-0.046284	7.28466	7.76021	5.74003e-05	0.00483183
3313	-0.0547699	0.155654	0.100884	-0.0510876	0.00368233	8.47405	7.75218	5.80093e-05	0.00486676
90313	-0.0346383	0.0442072	0.00956893	-0.133339	-0.0987005	4.84782	7.74703	5.84027e-05	0.00488344
26003	-0.108108	0.148765	0.0406573	-0.0558253	0.0522825	9.64809	7.74007	5.89395e-05	0.00491195
8395	0.147885	-0.0203848	0.1275	0.239633	0.0917481	7.68963	7.72203	6.03533e-05	0.00499165
26048	-0.136205	0.211567	0.0753618	-0.0616506	0.0745542	6.25945	7.7206	6.04671e-05	0.00499165
26275	0.119222	0.0458918	0.165114	-0.0799042	-0.199127	7.06007	7.72027	6.04928e-05	0.00499165
7430	-0.00802398	0.117299	0.109275	-0.0689107	-0.0608868	8.70767	7.71003	6.13129e-05	0.00504273
84281	0.0956817	-0.278798	-0.183116	0.131442	0.03576	7.71571	7.69922	6.21899e-05	0.00509815
9760	-0.103196	0.190105	0.0869099	-0.161714	-0.058519	7.70045	7.67923	6.3845e-05	0.00521678
6478	0.152791	-0.075786	0.0770054	0.266134	0.113343	11.0535	7.67009	6.46167e-05	0.00526269
6648	0.0492518	-0.0803141	-0.0310623	-0.0530718	-0.102324	12.1105	7.64982	6.6362e-05	0.00538735
5583	-0.0527349	0.162631	0.109896	-0.10542	-0.0526851	10.204	7.63827	6.7377e-05	0.00542023
245806	-0.11191	0.00416279	-0.107747	-0.112901	-0.000991031	4.82496	7.63793	6.74075e-05	0.00542023
57568	0.0913708	-0.266731	-0.17536	0.0940463	0.00267547	7.52055	7.63641	6.75419e-05	0.00542023
54847	-0.0236649	0.140174	0.116509	-0.0984351	-0.0747702	8.16709	7.63541	6.76313e-05	0.00542023
329	0.117196	-0.12054	-0.00334472	0.13881	0.0216146	9.14744	7.63079	6.80432e-05	0.00543587
84816	-0.0536819	0.136891	0.0832091	-0.129001	-0.0753195	6.62959	7.611	6.98371e-05	0.00556147
51582	0.0319962	-0.0457747	-0.0137784	0.0844363	0.0524401	9.0079	7.60782	7.01297e-05	0.0055639
57447	-0.0514433	0.185859	0.134416	-0.0617603	-0.0103171	6.31306	7.60585	7.03112e-05	0.0055639
27334	-0.0110434	0.132973	0.121929	-0.108844	-0.0978002	8.7858	7.58605	7.21661e-05	0.00569273
9070	0.0193617	-0.0166242	0.00273756	0.0774343	0.0580726	9.30804	7.57742	7.29899e-05	0.00573966
81854	-0.134746	0.192881	0.0581353	-0.0974404	0.0373057	4.74782	7.56458	7.42333e-05	0.0058192
58472	0.0629216	-0.0386654	0.0242561	0.0858314	0.0229098	9.92044	7.55751	7.49268e-05	0.00585526
10970	0.140388	-0.132035	0.00835306	0.172383	0.031995	8.04403	7.55316	7.53569e-05	0.00587058
8890	-0.199347	0.15145	-0.047896	-0.0498206	0.149526	7.23601	7.54967	7.57037e-05	0.00587934
3360	-0.0232164	-0.109068	-0.132284	-0.0986553	-0.0754389	3.97276	7.53018	7.76698e-05	0.00601342
5139	0.00466235	-0.275612	-0.27095	0.137861	0.133199	4.38189	7.52681	7.80148e-05	0.00602154
5051	-0.025575	0.105766	0.0801911	-0.081037	-0.055462	7.35788	7.51812	7.89119e-05	0.00606843
79887	0.0446911	-0.0674666	-0.0227754	0.0955362	0.050845	11.2658	7.51625	7.91061e-05	0.00606843
8876	0.154422	-0.431152	-0.27673	0.150775	-0.00364655	9.57591	7.50916	7.98476e-05	0.00610664
729177	-0.232299	0.102761	-0.129538	-0.167411	0.064888	4.60299	7.498	8.10288e-05	0.00614066
6772	-0.0374179	-0.0413343	-0.0787521	0.12172	0.159138	11.2083	7.49728	8.11054e-05	0.00614066
1647	0.0503536	-0.185881	-0.135527	0.163645	0.113291	6.6801	7.49467	8.13852e-05	0.00614066
8751	-0.12724	0.111527	-0.0157129	0.0924331	0.219673	6.96156	7.4929	8.15742e-05	0.00614066
2983	-0.00607091	-0.286814	-0.292885	0.138531	0.144602	7.20962	7.49145	8.17299e-05	0.00614066
101927472	-0.0615366	0.0220131	-0.0395235	0.120024	0.181561	5.49374	7.48798	8.21047e-05	0.00614066
1774	0.0194431	-0.0482307	-0.0287876	0.0879121	0.068469	8.1542	7.48767	8.2138e-05	0.00614066
431707	-0.168877	0.0261187	-0.142758	-0.0693626	0.099514	3.89005	7.48663	8.22508e-05	0.00614066
57062	-0.0372021	0.150582	0.11338	-0.0589121	-0.02171	9.02927	7.4785	8.31351e-05	0.00614199
3191	-0.0015679	0.0920447	0.0904768	0.0357778	0.0373457	8.77651	7.47849	8.31365e-05	0.00614199
220042	0.0646554	-0.0867418	-0.0220863	0.166447	0.101792	7.52041	7.47728	8.32688e-05	0.00614199
91746	0.0372843	0.021614	0.0588984	-0.0504233	-0.0877076	9.58117	7.47634	8.33717e-05	0.00614199
100127983	0.0398604	-0.23647	-0.196609	0.132887	0.0930265	6.87155	7.47408	8.36196e-05	0.00614199
6546	0.0514614	-0.178915	-0.127453	0.110103	0.0586417	8.28869	7.47301	8.37377e-05	0.00614199
3087	0.0324957	-0.115737	-0.0832417	0.101183	0.0686875	8.16441	7.46582	8.45344e-05	0.00618235
80310	-0.121447	0.250113	0.128666	-0.195038	-0.0735919	5.86132	7.46181	8.49813e-05	0.00618452
2852	0.0460078	-0.0986079	-0.0526001	0.132409	0.0864008	5.83407	7.46113	8.50572e-05	0.00618452
28410	-0.18923	0.235805	0.0465745	-0.395068	-0.205837	4.95264	7.45382	8.58793e-05	0.00622625
1731	-0.0677068	0.156909	0.0892026	-0.085092	-0.0173851	9.57147	7.44469	8.69181e-05	0.0062834
80833	-0.158883	0.141676	-0.0172072	0.0646134	0.223496	5.61579	7.42761	8.88944e-05	0.00640781
3717	0.0211859	-0.0936692	-0.0724834	0.0841409	0.062955	9.37848	7.41498	9.03847e-05	0.00649656
217	-0.0765342	0.0545567	-0.0219775	0.144591	0.221125	8.7467	7.40691	9.13498e-05	0.00654717
7771	-0.355877	0.208156	-0.147721	-0.189414	0.166463	4.58753	7.38398	9.41507e-05	0.00672869
5166	0.00183948	0.0802694	0.0821089	0.309571	0.307732	7.95953	7.37423	9.53671e-05	0.00677714
868	-0.0847599	0.133476	0.0487156	-0.106886	-0.0221257	9.90618	7.37422	9.53689e-05	0.00677714
54843	-0.0915616	0.178375	0.0868137	-0.176061	-0.0844994	6.4835	7.36911	9.60125e-05	0.0068036
79066	-0.0296808	0.17761	0.147929	-0.064544	-0.0348632	6.74423	7.36621	9.638e-05	0.0068104
116369	0.0864345	-0.288067	-0.201632	0.111728	0.0252939	8.38137	7.34872	9.86259e-05	0.00692449
9437	-0.0350945	0.163124	0.128029	-0.116573	-0.0814789	6.90524	7.34789	9.8733e-05	0.00692449
10236	-0.0325413	0.159525	0.126984	-0.0512244	-0.0186831	7.67803	7.3472	9.88227e-05	0.00692449
919	-0.0487617	0.160362	0.1116	-0.115452	-0.0666905	9.07572	7.32974	0.000101123	0.0070659
346606	-0.118787	0.04571	-0.0730772	-0.151374	-0.0325868	4.03776	7.32716	0.000101467	0.00707024
149628	-0.0532843	0.189718	0.136434	-0.132379	-0.079095	9.70263	7.31705	0.000102827	0.00714517
51490	-0.0760634	0.150385	0.0743218	-0.0889972	-0.0129338	8.47061	7.31077	0.000103681	0.00718343
10801	0.00459234	0.0827461	0.0873384	-0.0476026	-0.0521949	8.67805	7.3057	0.000104376	0.00718343
25850	0.0113606	0.105016	0.116377	-0.0915547	-0.102915	5.62241	7.30412	0.000104594	0.00718343
29777	-0.0391843	0.110072	0.0708874	-0.0442275	-0.00504319	7.62129	7.30235	0.000104838	0.00718343
6844	0.0189877	0.0809003	0.099888	-0.0421656	-0.0611534	9.99675	7.29839	0.000105385	0.00718343
3485	0.0284965	-0.298979	-0.270482	0.109081	0.0805846	5.00305	7.29787	0.000105459	0.00718343
840	-0.17946	0.0843174	-0.0951422	0.0661274	0.245587	5.87695	7.2974	0.000105523	0.00718343
1950	0.0970633	-0.329726	-0.232663	0.200644	0.10358	5.48528	7.29636	0.000105668	0.00718343
26509	-0.199085	0.115519	-0.0835659	0.165448	0.364534	7.82515	7.28331	0.000107501	0.007268
83699	0.0722252	-0.305438	-0.233213	0.21849	0.146265	9.12909	7.28122	0.000107797	0.007268
5905	-0.141129	0.158251	0.0171227	-0.0313606	0.109768	7.65078	7.28085	0.000107849	0.007268
64168	0.0335892	-0.280557	-0.246967	0.12559	0.0920011	4.66584	7.27929	0.000108071	0.007268
225	-0.0387524	0.248092	0.20934	-0.044478	-0.0057256	7.87045	7.27714	0.000108378	0.00726913
55287	0.120493	-0.353476	-0.232983	0.154389	0.0338962	8.14132	7.27017	0.000109378	0.00731668
5210	0.101495	-0.120007	-0.018512	0.118143	0.0166481	8.41068	7.25363	0.000111788	0.007392
171546	-0.0826274	-0.0397386	-0.122366	0.0631439	0.145771	6.74369	7.25341	0.000111821	0.007392
10645	0.0967781	-0.137379	-0.0406007	0.0681209	-0.0286572	9.75034	7.2529	0.000111896	0.007392
28466	0.409689	-0.244632	0.165057	0.0667431	-0.342946	2.62542	7.25028	0.000112283	0.007392
101928290	0.0689587	-0.0841733	-0.0152146	0.157125	0.0881659	6.77971	7.24853	0.000112542	0.007392
8338	-0.00649373	0.0229781	0.0164844	0.117434	0.123928	10.7727	7.24852	0.000112544	0.007392
8853	0.019487	-0.230292	-0.210805	0.175021	0.155534	6.2342	7.24836	0.000112567	0.007392
9466	-0.0743956	0.136818	0.062422	-0.0929433	-0.0185477	7.1836	7.24031	0.000113769	0.00744098
8934	-0.104209	0.15933	0.0551211	-0.0210477	0.0831613	8.23877	7.23939	0.000113906	0.00744098
2650	-0.105333	0.0144077	-0.0909257	0.0575632	0.162897	7.79201	7.2341	0.000114703	0.0074736
5589	0.0361969	0.0641473	0.100344	-0.0353279	-0.0715248	10.6826	7.23148	0.000115099	0.00747996
80177	0.0365835	-0.39764	-0.361057	0.0384852	0.00190175	5.88139	7.22825	0.000115591	0.00749249
79791	-0.043419	0.14385	0.100431	-0.0681193	-0.0247003	6.75803	7.2204	0.000116793	0.0075509
23164	-0.0565967	0.126258	0.0696613	-0.0956779	-0.0390813	8.06484	7.21527	0.000117585	0.00756848
26025	-0.195522	0.359608	0.164086	-0.0981658	0.0973561	4.64409	7.21473	0.000117668	0.00756848
11046	0.0184685	-0.097584	-0.0791155	0.0998326	0.0813641	6.92681	7.19886	0.000120157	0.00770879
10150	-0.0603137	0.0939572	0.0336435	-0.100292	-0.0399787	8.87656	7.17933	0.000123291	0.00787937
9524	-0.0532632	0.109105	0.0558418	-0.057331	-0.00406778	10.9514	7.17839	0.000123444	0.00787937
5196	0.185656	-0.381158	-0.195501	0.142543	-0.0431136	6.75533	7.16362	0.000125871	0.00798117
1880	-0.0282865	0.129546	0.10126	-0.133709	-0.105422	8.22866	7.16103	0.000126302	0.00798117
9774	0.0500747	0.0216058	0.0716805	-0.0425426	-0.0926173	9.18753	7.16045	0.000126398	0.00798117
10856	-0.0406134	0.162859	0.122246	-0.030203	0.0104104	7.01831	7.15934	0.000126584	0.00798117
64073	0.00993929	-0.259536	-0.249596	0.116347	0.106407	5.73395	7.15906	0.00012663	0.00798117
3382	0.0121683	-0.0818881	-0.0697198	0.203231	0.191063	5.6236	7.1464	0.000128762	0.00806338
101928918	0.103282	-0.252104	-0.148822	0.0430143	-0.0602678	2.92165	7.14392	0.000129183	0.00806338
7855	-0.0142299	-0.0510919	-0.0653218	0.173385	0.187615	5.59655	7.14371	0.00012922	0.00806338
51314	0.0992424	-0.116612	-0.0173694	0.184956	0.0857132	6.69686	7.14371	0.00012922	0.00806338
54919	-0.116286	0.179936	0.0636494	-0.0823968	0.0338893	6.54138	7.13717	0.000130338	0.00811297
2730	0.0616934	-0.0917231	-0.0300296	0.14529	0.083597	6.59077	7.13341	0.000130985	0.00813309
163732	0.0687186	-0.0861236	-0.017405	0.177248	0.10853	6.81378	7.12977	0.000131616	0.00815207
27240	-0.0079749	0.158248	0.150273	-0.0724466	-0.0644717	8.62759	7.11441	0.00013431	0.00829844
6275	-0.019425	0.0701655	0.0507405	0.154633	0.174058	6.86253	7.11169	0.000134793	0.00830779
11261	0.0520273	-0.0661921	-0.0141648	0.11782	0.0657929	8.04133	7.10941	0.000135199	0.00831241
55129	0.0690105	-0.159061	-0.0900505	0.094858	0.0258475	7.95464	7.10355	0.000136248	0.00835641
55681	0.0584265	-0.076661	-0.0182346	0.0685267	0.0101003	9.41688	7.10057	0.000136784	0.0083605
4602	0.0608672	-0.0823025	-0.0214353	0.1622	0.101332	6.78596	7.09948	0.000136981	0.0083605
7168	0.0426882	-0.126822	-0.0841334	0.147042	0.104354	6.04013	7.09594	0.000137622	0.00837925
3004	-0.0491041	0.130116	0.0810118	-0.125424	-0.0763198	6.93148	7.08933	0.000138827	0.00843213
51390	0.117248	-0.179636	-0.0623879	0.108418	-0.00883015	6.78544	7.08703	0.000139249	0.00843732
23373	-0.0951602	0.101492	0.00633221	-0.074147	0.0210131	7.18896	7.07664	0.00014117	0.00853316
911	-0.0225484	0.20339	0.180842	-0.118034	-0.0954856	6.49954	7.07404	0.000141656	0.00854194
55966	-0.0021706	-0.133965	-0.136136	-0.174955	-0.172785	4.0507	7.06035	0.000144237	0.00867669
26123	-0.0387106	0.132656	0.0939458	-0.0715456	-0.032835	8.22383	7.05828	0.000144631	0.00867959
359948	-0.0539767	0.0755069	0.0215303	0.0741495	0.128126	8.77077	7.04884	0.000146444	0.00876739
120103	-0.059562	0.0208827	-0.0386792	0.106732	0.166294	7.22563	7.03008	0.000150114	0.00896353
9112	-0.0451687	0.130471	0.0853021	-0.0677012	-0.0225325	7.64944	7.02847	0.000150434	0.00896353
29967	-0.0235089	-0.12393	-0.147439	0.154008	0.177517	4.69307	7.02632	0.000150861	0.00896764
3606	0.0192839	-0.123989	-0.104705	0.147485	0.128201	5.79226	7.02403	0.000151318	0.00896977
114836	-0.0323666	0.126269	0.0939027	-0.106506	-0.0741397	9.77703	7.02256	0.000151612	0.00896977
25777	-0.0683621	0.051852	-0.0165101	-0.067893	0.000469058	7.45711	7.01624	0.000152881	0.00898601
23075	0.0326186	0.132669	0.165287	-0.0629438	-0.0955625	7.61738	7.01592	0.000152947	0.00898601
6539	-0.00762992	-0.00876064	-0.0163906	0.139066	0.146695	6.31441	7.01573	0.000152983	0.00898601
9047	-0.0638488	0.175841	0.111992	-0.10603	-0.0421816	7.50006	7.01407	0.000153319	0.00898601
100507650	-0.142085	-0.0902402	-0.232325	-0.0761558	0.0659292	3.54366	7.00766	0.000154621	0.0090412
1737	-0.0475024	0.156607	0.109105	-0.0195652	0.0279372	6.9786	7.00356	0.000155461	0.00906917
11167	-0.0238224	-0.413284	-0.437107	0.076069	0.0998914	5.79553	7.00064	0.00015606	0.00908298
1536	-0.0674509	0.0368865	-0.0305643	0.0767646	0.144216	11.8921	6.97784	0.000160829	0.00933886
83401	-0.0454896	-0.0418106	-0.0873002	0.108545	0.154034	3.68947	6.96544	0.000163482	0.00947098
144453	-0.102688	-0.0168435	-0.119531	0.0573521	0.16004	3.40055	6.96356	0.000163888	0.00947266
284371	-0.0146128	0.126831	0.112218	-0.0760116	-0.0613987	8.19207	6.96077	0.000164493	0.00948229
9547	-0.0612362	-0.0972624	-0.158499	-0.0854372	-0.024201	3.13546	6.95931	0.000164811	0.00948229
5295	0.000389622	0.105086	0.105476	-0.0178244	-0.018214	10.5918	6.94168	0.000168691	0.00966937
51474	-0.0299713	0.162031	0.132059	-0.114804	-0.0848326	6.3983	6.94104	0.000168833	0.00966937
3753	0.0923628	-0.0988557	-0.00649292	0.149876	0.0575128	5.82198	6.93007	0.000171296	0.00978805
131870	0.0115496	-0.0520923	-0.0405428	0.0949883	0.0834387	6.96673	6.92492	0.000172465	0.00983248
6599	0.0190888	0.0548498	0.0739386	-0.0382959	-0.0573847	9.56914	6.91637	0.000174423	0.00990869
1736	-0.0307581	0.123247	0.0924888	-0.0484466	-0.0176885	6.93807	6.91528	0.000174675	0.00990869
23172	-0.0451962	0.0801627	0.0349665	-0.061902	-0.0167058	8.691	6.91393	0.000174987	0.00990869

## Sheet: CV_Fold4
ENTREZ_GENE_ID	dif_T1vsT2	T1_Term_vs_SPTB	T2_Term_vs_SPTB	Time_Term	Time_SPTB	AveExpr	F	P.Value	adj.P.Val
8993	0.125164	-0.048398	0.0767656	0.316583	0.191419	10.1167	17.4365	2.82349e-10	7.08273e-06
53831	0.187686	-0.20252	-0.0148346	0.460349	0.272663	5.89742	15.992	1.63873e-09	1.59661e-05
154664	0.121036	-0.31613	-0.195095	0.662986	0.541951	6.44849	15.8529	1.94358e-09	1.59661e-05
2205	0.0646261	0.0354213	0.100047	-0.36499	-0.429617	6.21134	15.603	2.64196e-09	1.59661e-05
100113407	0.0972348	-0.0967539	0.000480831	0.18675	0.0895154	6.84084	15.4518	3.18239e-09	1.59661e-05
1088	0.276434	-0.38893	-0.112496	0.849404	0.57297	8.18915	15.1099	4.85174e-09	1.60575e-05
671	0.139137	-0.241503	-0.102365	0.632423	0.493286	9.09205	15.0332	5.33409e-09	1.60575e-05
22915	0.11881	-0.378743	-0.259932	0.386072	0.267262	6.22453	14.9735	5.74264e-09	1.60575e-05
2040	0.0682621	-0.0689963	-0.000734193	0.214854	0.146592	11.0404	14.9545	5.87932e-09	1.60575e-05
4680	0.194251	-0.326689	-0.132438	0.800895	0.606644	6.93168	14.8858	6.40122e-09	1.60575e-05
3934	0.292347	-0.335003	-0.042656	0.750582	0.458235	9.86922	14.7751	7.342e-09	1.67431e-05
56670	0.166996	-0.253851	-0.0868546	0.435072	0.268076	4.37792	14.385	1.19164e-08	2.49102e-05
1669	0.203958	-0.32009	-0.116133	0.841936	0.637978	8.63874	14.0961	1.70766e-08	3.29512e-05
4312	0.0762659	-0.316854	-0.240588	0.408392	0.332126	3.76821	13.9604	2.02277e-08	3.61662e-05
3005	0.149072	-0.00766602	0.141406	0.434847	0.285775	8.40514	13.9068	2.16262e-08	3.61662e-05
9619	0.0916304	-0.0391543	0.0524762	-0.281185	-0.372816	7.51794	13.6802	2.87095e-08	4.50111e-05
820	0.202161	-0.087935	0.114226	0.541562	0.339401	8.05853	13.5841	3.23799e-08	4.68846e-05
4353	0.105217	-0.287382	-0.182165	0.577298	0.472081	6.3346	13.5536	3.36425e-08	4.68846e-05
5208	0.0471569	-0.0938957	-0.0467387	0.204047	0.15689	7.62279	13.1339	5.69838e-08	6.87324e-05
7226	-0.0446232	-0.053849	-0.0984722	0.168777	0.2134	7.17824	13.1255	5.75868e-08	6.87324e-05
6272	-0.0287306	-0.0046306	-0.0333612	0.15274	0.18147	9.66902	13.1239	5.76986e-08	6.87324e-05
51523	-0.0456655	0.140536	0.0948705	-0.147282	-0.101617	7.59722	13.0855	6.05563e-08	6.87324e-05
64805	0.160282	-0.334786	-0.174504	0.278731	0.118449	7.03297	13.0538	6.30195e-08	6.87324e-05
4973	0.328487	-0.292491	0.0359962	0.77683	0.448343	7.09995	12.7273	9.51135e-08	9.70241e-05
4318	0.0989707	-0.0646471	0.0343236	0.251012	0.152042	10.6784	12.6859	1.00221e-07	9.70241e-05
93035	-0.0208176	-0.182628	-0.203446	0.190103	0.210921	4.49748	12.6832	1.00563e-07	9.70241e-05
4317	0.23474	-0.315046	-0.0803067	0.699957	0.465218	10.3905	12.4922	1.28017e-07	0.000110058
23446	0.0491408	-0.0400892	0.00905163	0.120082	0.0709409	7.92162	12.4881	1.28674e-07	0.000110058
388387	-0.0189824	-0.0242369	-0.0432193	0.190135	0.209118	5.04175	12.4877	1.2875e-07	0.000110058
1991	0.133314	-0.225703	-0.0923887	0.649659	0.516345	7.43354	12.4702	1.31622e-07	0.000110058
2972	-0.0321873	0.0709977	0.0388103	-0.118063	-0.0858756	6.47424	12.4161	1.40948e-07	0.000114054
6947	0.193652	-0.18852	0.00513205	0.612227	0.418575	8.51208	12.3729	1.48877e-07	0.000116705
5627	0.0530793	-0.272711	-0.219632	0.299072	0.245993	6.27507	12.2078	1.83524e-07	0.000139506
441864	0.124244	-0.191685	-0.0674407	0.639362	0.515117	6.31363	12.0955	2.11634e-07	0.000152588
7027	0.0442275	-0.0449007	-0.000673182	0.208728	0.1645	9.87304	12.0908	2.129e-07	0.000152588
932	0.238633	-0.39546	-0.156827	0.688771	0.450138	8.60231	11.9619	2.50756e-07	0.000174728
27020	0.0126489	-0.0525921	-0.0399432	0.0723746	0.0597257	10.3639	11.8395	2.93017e-07	0.000198657
23248	-0.0300789	0.0901189	0.0600401	-0.0817344	-0.0516556	9.48486	11.8151	3.02228e-07	0.000199189
167555	0.0447333	-0.0957548	-0.0510215	0.231695	0.186962	6.77643	11.795	3.1006e-07	0.000199189
7533	-0.0037556	-0.0485622	-0.0523178	0.140127	0.143883	7.9275	11.7761	3.17623e-07	0.000199189
85027	-0.00818927	-0.0787127	-0.086902	0.178366	0.186556	6.18647	11.7337	3.35253e-07	0.000200861
3600	-0.0809567	-0.0428745	-0.123831	0.18003	0.260986	5.29548	11.7312	3.36304e-07	0.000200861
51477	-0.035309	0.0774213	0.0421123	-0.11681	-0.0815013	5.95651	11.6826	3.57775e-07	0.000208716
10184	0.0308287	-0.058068	-0.0272393	0.228825	0.197996	6.63168	11.5042	4.49144e-07	0.000256063
80832	0.027118	-0.0674276	-0.0403097	0.274795	0.247677	5.08699	11.4614	4.74353e-07	0.000264425
714	-0.0319695	-0.0272345	-0.059204	0.278347	0.310316	4.82305	11.3765	5.2867e-07	0.00028372
64746	0.000234973	0.0745047	0.0747397	-0.0599934	-0.0602284	9.38496	11.3564	5.4243e-07	0.00028372
28410	-0.149818	0.337181	0.187363	-0.440623	-0.290805	4.97876	11.3444	5.50792e-07	0.00028372
25979	0.0845723	-0.123916	-0.0393438	0.108448	0.0238753	7.69553	11.3396	5.54206e-07	0.00028372
56729	-0.0338832	-0.0813211	-0.115204	0.36008	0.393964	5.92271	11.2887	5.91447e-07	0.000296729
5273	0.306517	-0.292212	0.0143051	0.757245	0.450728	6.94832	11.1788	6.80756e-07	0.000334839
118932	0.0447987	-0.0852742	-0.0404755	0.353317	0.308518	7.48162	11.1523	7.04154e-07	0.000339687
4057	0.260491	-0.276467	-0.015976	0.708101	0.44761	9.67862	11.0951	7.57648e-07	0.00035222
29094	0.0609309	-0.243438	-0.182507	0.190683	0.129752	9.87472	11.0946	7.58217e-07	0.00035222
401409	0.103348	-0.0598043	0.0435436	0.219803	0.116455	6.68815	10.9875	8.69684e-07	0.000396655
412	-0.0498493	-0.0400546	-0.0899039	0.134251	0.1841	7.53969	10.942	9.21919e-07	0.000405993
10321	0.303944	-0.265236	0.0387081	0.700137	0.396193	8.42632	10.9165	9.52574e-07	0.000405993
717	-0.00928712	-0.0223836	-0.0316707	0.225477	0.234764	4.54201	10.9081	9.62912e-07	0.000405993
29116	0.0389768	-0.06637	-0.0273932	-0.130514	-0.16949	8.68763	10.9067	9.64588e-07	0.000405993
79674	0.0527324	-0.09995	-0.0472176	0.333699	0.280967	5.58611	10.9015	9.71082e-07	0.000405993
23328	-0.153589	0.0892859	-0.0643033	0.179924	0.333513	6.16654	10.8732	1.00697e-06	0.000414097
89872	0.0732012	-0.25181	-0.178609	0.342496	0.269295	6.09198	10.817	1.08223e-06	0.000437866
383	0.282657	-0.209065	0.0735922	0.450616	0.16796	7.79636	10.7931	1.11591e-06	0.000444327
10562	0.251597	-0.332823	-0.0812256	0.910595	0.658998	9.1548	10.7544	1.17281e-06	0.000459685
128346	-0.0292368	0.0277351	-0.00150169	0.0954254	0.124662	10.535	10.6785	1.29295e-06	0.000480446
5352	0.0602758	-0.164347	-0.104071	0.258195	0.197919	4.14863	10.6783	1.29321e-06	0.000480446
166	-0.0586015	0.162132	0.10353	-0.091786	-0.0331845	10.4284	10.6749	1.29885e-06	0.000480446
6768	-0.0539553	0.0142976	-0.0396578	0.191138	0.245094	6.56117	10.6728	1.30238e-06	0.000480446
257019	0.0232176	-0.101693	-0.078475	0.181069	0.157851	6.4124	10.6423	1.35447e-06	0.000492419
2791	0.129931	-0.220317	-0.0903864	0.321185	0.191254	8.53428	10.6121	1.40807e-06	0.000504591
256435	0.0823193	-0.211325	-0.129006	0.180062	0.0977425	6.22406	10.4585	1.71575e-06	0.000606191
10251	-0.0169045	-0.0137305	-0.030635	0.140071	0.156976	6.71818	10.4343	1.76996e-06	0.000616658
6498	0.0702513	-0.072128	-0.00187665	0.170839	0.100588	6.85977	10.2753	2.17246e-06	0.000746522
286333	-0.225495	0.00594329	-0.219551	0.231402	0.456897	6.07539	10.2401	2.27325e-06	0.000770599
220042	0.103932	-0.0960849	0.0078476	0.193949	0.0900165	7.56741	10.195	2.40943e-06	0.000805876
10970	0.102419	-0.0982943	0.00412447	0.193373	0.0909543	8.05536	10.1692	2.49088e-06	0.000822156
6689	-0.0348177	0.14911	0.114292	-0.138847	-0.104029	6.70807	10.1303	2.61911e-06	0.000853252
122618	0.0147882	0.204346	0.219134	-0.125991	-0.140779	7.28923	10.102	2.71664e-06	0.000873679
6037	0.151509	-0.251012	-0.0995029	0.61281	0.461301	8.79581	10.0666	2.84371e-06	0.00089022
566	-0.0100559	-0.124165	-0.134221	0.387104	0.39716	6.32108	10.06	2.86813e-06	0.00089022
1511	0.12403	-0.0833941	0.0406356	0.523422	0.399392	5.34888	10.0583	2.87454e-06	0.00089022
81442	0.0960699	-0.112755	-0.0166853	0.428167	0.332098	5.46693	10.0184	3.02631e-06	0.000921488
688	0.0809042	-0.0792701	0.00163409	0.199499	0.118595	7.176	10.0126	3.04897e-06	0.000921488
64757	0.0462619	0.0219995	0.0682614	0.210878	0.164616	8.13433	9.92003	3.43666e-06	0.00101454
10150	-0.0422307	0.0970516	0.0548208	-0.101471	-0.0592399	8.85416	9.91979	3.43775e-06	0.00101454
51108	0.0661279	-0.070737	-0.00460904	0.138744	0.0726158	10.9523	9.84387	3.79241e-06	0.00110619
1118	0.222761	-0.231931	-0.00916952	0.566009	0.343248	5.56614	9.82913	3.86546e-06	0.00111454
440712	0.0913611	-0.0833203	0.0080408	-0.297002	-0.388363	5.60262	9.79311	4.04987e-06	0.00114723
101929730	0.0200527	-0.129568	-0.109516	0.179918	0.159865	5.06746	9.78923	4.07029e-06	0.00114723
139105	0.0740621	-0.239828	-0.165766	0.285581	0.211519	7.40672	9.77117	4.16655e-06	0.00116131
8218	0.0220056	-0.0410884	-0.0190828	0.222044	0.200038	6.06404	9.68413	4.66362e-06	0.00128557
94031	0.0969928	-0.0713541	0.0256387	0.248587	0.151594	4.73874	9.64811	4.88642e-06	0.00133235
51164	0.0236591	-0.0586082	-0.0349491	0.103284	0.079625	8.15243	9.59884	5.20859e-06	0.00139154
199675	0.00205983	-0.132532	-0.130472	0.297702	0.295642	8.31842	9.59616	5.22672e-06	0.00139154
6897	0.00417746	0.108047	0.112224	0.145983	0.141805	6.91424	9.58981	5.26992e-06	0.00139154
284371	0.0217744	0.108373	0.130147	-0.0932248	-0.114999	8.18776	9.55674	5.50081e-06	0.00143737
148534	0.195006	-0.170761	0.0242448	0.360452	0.165446	6.73692	9.5094	5.84911e-06	0.00150386
8754	0.0407263	-0.11336	-0.0726334	0.12058	0.0798536	8.00654	9.49944	5.9252e-06	0.00150386
79847	0.0283082	-0.0694466	-0.0411383	0.11613	0.0878216	7.17102	9.49607	5.95119e-06	0.00150386
54414	0.0321275	-0.0858632	-0.0537357	0.175079	0.142951	7.4105	9.4904	5.99507e-06	0.00150386
9214	-0.00849799	0.110093	0.101595	-0.114383	-0.105885	10.3045	9.47164	6.14283e-06	0.00152567
7855	-0.0228492	-0.0504932	-0.0733425	0.190466	0.213315	5.58735	9.36468	7.05774e-06	0.00173572
64375	0.00282067	0.0853802	0.0882009	0.119008	0.116187	5.59347	9.31197	7.55781e-06	0.00184066
441168	-0.0928002	-0.0279501	-0.12075	0.209173	0.301974	7.72637	9.28093	7.8689e-06	0.00189799
80853	0.060758	-0.0645005	-0.00374245	0.0949622	0.0342042	9.938	9.24375	8.25842e-06	0.00195889
51582	0.0529365	-0.0596127	-0.00667622	0.0970216	0.0440852	9.01428	9.24197	8.27756e-06	0.00195889
28503	0.203151	0.240809	0.44396	-0.211253	-0.414404	7.12793	9.23373	8.3667e-06	0.00196148
27250	0.012769	0.0743664	0.0871354	-0.0845898	-0.0973588	8.2968	9.22313	8.48278e-06	0.00197028
83401	-0.0541009	-0.0432973	-0.0973981	0.135552	0.189653	3.71504	9.20036	8.73766e-06	0.00201086
55825	0.0159016	0.0235302	0.0394318	0.140834	0.124933	6.72207	9.17482	9.03281e-06	0.00202361
6478	0.12138	-0.129573	-0.00819299	0.276121	0.154741	11.0275	9.17146	9.07227e-06	0.00202361
129642	0.153901	-0.129938	0.0239625	0.145697	-0.00820386	10.3318	9.16251	9.17853e-06	0.00202361
9070	0.0687739	-0.0397806	0.0289933	0.0933725	0.0245986	9.30766	9.16196	9.18513e-06	0.00202361
3267	-0.0153839	-0.0477608	-0.0631447	0.0423919	0.0577758	11.0935	9.16102	9.19638e-06	0.00202361
973	-0.0266163	0.241239	0.214622	-0.131151	-0.104535	10.1391	9.13419	9.52302e-06	0.00207726
4118	-0.0203311	0.111126	0.0907947	0.151077	0.171409	10.2251	9.10512	9.89012e-06	0.00209303
23136	-0.051752	-0.0377814	-0.0895334	0.161538	0.21329	7.58097	9.10244	9.92457e-06	0.00209303
23064	0.0164389	-0.0140539	0.00238502	-0.0689468	-0.0853857	9.97584	9.10216	9.92823e-06	0.00209303
10771	-0.0138961	0.0795469	0.0656508	-0.0978853	-0.0839893	6.73303	9.09613	1.00064e-05	0.00209303
8395	0.128234	-0.0215557	0.106679	0.246615	0.118381	7.67954	9.09566	1.00125e-05	0.00209303
713	-0.0476383	-0.0244631	-0.0721014	0.256496	0.304135	5.49579	9.08239	1.0187e-05	0.0021119
8724	0.106752	-0.08684	0.0199121	0.179938	0.073186	11.5266	9.05942	1.04961e-05	0.00215815
7071	-0.0442874	-0.00324354	-0.047531	0.124051	0.168339	8.64366	9.02194	1.1021e-05	0.00224765
5169	0.00777744	0.0113153	0.0190928	-0.195433	-0.203211	4.15372	8.96234	1.19105e-05	0.00240947
9527	0.00151709	0.0449809	0.046498	-0.0678142	-0.0693313	9.22383	8.95098	1.20879e-05	0.00242581
116362	0.153228	-0.0963266	0.056901	0.230769	0.0775419	5.69093	8.92714	1.24693e-05	0.00247695
7554	-0.0315779	0.0134449	-0.0181329	-0.0807046	-0.0491267	7.08175	8.92279	1.25403e-05	0.00247695
8655	-0.023397	-0.0865865	-0.109983	0.171519	0.194916	7.15592	8.89748	1.29608e-05	0.00254002
660	0.148675	-0.191029	-0.0423541	0.244699	0.096024	6.23512	8.84417	1.38934e-05	0.00269013
163747	-0.26394	0.110355	-0.153586	-0.221178	0.0427623	4.65344	8.84153	1.39413e-05	0.00269013
8714	-0.0268816	-0.234604	-0.261486	0.202768	0.22965	7.14792	8.82439	1.42563e-05	0.00272992
1647	-0.01467	-0.0776198	-0.0922898	0.173721	0.188391	6.67407	8.7223	1.62872e-05	0.00309519
54847	-0.0695441	0.15332	0.0837764	-0.128059	-0.0585145	8.14842	8.71512	1.64405e-05	0.00310083
6813	0.0425983	-0.0602878	-0.0176895	0.112868	0.0702697	10.1332	8.70906	1.6571e-05	0.00310212
51258	0.0298617	0.180902	0.210764	0.06998	0.0401184	9.52019	8.699	1.67901e-05	0.00311035
9191	0.0712238	-0.0418011	0.0294228	0.0905644	0.0193405	9.63607	8.68921	1.70058e-05	0.00311035
143689	0.0415465	-0.0730403	-0.0314939	0.215342	0.173795	6.19847	8.68613	1.70745e-05	0.00311035
56937	-0.0229052	0.0949314	0.0720261	-0.12813	-0.105225	4.59962	8.68449	1.7111e-05	0.00311035
6036	0.0118523	-0.00865826	0.00319405	0.271622	0.259769	11.297	8.66087	1.76469e-05	0.00315393
84816	-0.0949297	0.158959	0.0640298	-0.146479	-0.0515492	6.58935	8.66021	1.7662e-05	0.00315393
2992	0.0465061	-0.148681	-0.102175	0.177259	0.130753	8.94052	8.65339	1.78201e-05	0.00315393
10079	0.0710971	-0.242992	-0.171895	0.230773	0.159676	5.79376	8.65195	1.78536e-05	0.00315393
55331	0.0272649	-0.0721539	-0.044889	0.144656	0.117391	8.23793	8.63367	1.82848e-05	0.00320751
643	-0.0178518	0.248846	0.230994	-0.122511	-0.104659	6.81972	8.62271	1.85484e-05	0.00323116
284417	-0.0814285	0.0211914	-0.0602371	0.141411	0.22284	6.56075	8.60014	1.91033e-05	0.00330487
202299	-0.0587016	0.0466266	-0.012075	0.251569	0.31027	4.96161	8.56685	1.99524e-05	0.00342811
9914	-0.0317242	-0.0728213	-0.104545	0.228173	0.259897	4.76944	8.55757	2.01958e-05	0.00344633
90550	0.0354661	-0.0734752	-0.0380091	0.0963914	0.0609253	8.2934	8.54244	2.05989e-05	0.00347364
101928290	0.0466646	-0.0326928	0.0139718	0.163829	0.117165	6.79862	8.54118	2.06327e-05	0.00347364
140823	0.0564795	-0.0429385	0.013541	0.119632	0.0631522	6.70202	8.51136	2.14528e-05	0.00357518
100302289	-0.257249	0.0804536	-0.176795	-0.114094	0.143155	3.56513	8.50893	2.15209e-05	0.00357518
79649	-0.0397101	0.100379	0.0606693	-0.0852029	-0.0454928	7.71256	8.49798	2.18311e-05	0.0035811
5037	-0.0171143	0.12688	0.109766	-0.0820382	-0.0649239	8.56066	8.4976	2.18421e-05	0.0035811
7180	0.243243	-0.0713052	0.171938	0.349829	0.106586	3.35896	8.48122	2.23147e-05	0.00363482
83938	-0.113593	0.064534	-0.0490589	0.137019	0.250612	5.73798	8.47517	2.2492e-05	0.00364007
23601	-0.00632101	-0.0943475	-0.100669	0.329136	0.335457	5.95478	8.44551	2.33811e-05	0.00375971
59307	-0.0850147	0.135888	0.0508732	-0.099232	-0.0142173	8.34157	8.43409	2.37331e-05	0.00379201
55432	0.0828678	-0.0592673	0.0236005	0.234017	0.151149	5.92169	8.41912	2.42022e-05	0.00384248
3779	-0.0601084	-0.0173531	-0.0774614	0.130544	0.190653	6.8826	8.3669	2.59132e-05	0.00408825
23180	-0.0861684	0.121334	0.0351658	-0.124331	-0.0381627	7.64494	8.3615	2.60968e-05	0.00409149
10791	0.0670976	0.0340274	0.101125	0.236642	0.169545	7.90265	8.35144	2.64424e-05	0.00411993
8819	0.0253933	-0.0625109	-0.0371176	0.144119	0.118726	7.35232	8.34198	2.6772e-05	0.00414514
217	-0.0301124	0.0299449	-0.000167459	0.163254	0.193367	8.75556	8.33735	2.69347e-05	0.00414514
4015	-0.133036	-0.0658052	-0.198841	0.111046	0.244081	3.89039	8.32341	2.74304e-05	0.00417505
79084	-0.109538	0.104867	-0.00467028	0.0397765	0.149314	7.1777	8.32253	2.74619e-05	0.00417505
55356	-0.0149722	-0.0458484	-0.0608207	0.119783	0.134756	8.38833	8.31442	2.77552e-05	0.00417549
497661	0.0926913	-0.000681215	0.0920101	0.327661	0.234969	4.69008	8.31325	2.77978e-05	0.00417549
1668	0.189089	-0.339403	-0.150314	0.849267	0.660177	7.70622	8.30477	2.8108e-05	0.00419696
128372	0.0934984	0.0067099	0.100208	0.463376	0.369878	5.34369	8.27883	2.90785e-05	0.00431617
53335	0.0099105	0.147024	0.156935	-0.0544755	-0.064386	7.40567	8.26291	2.96912e-05	0.0043812
64078	0.0770109	-0.0413747	0.0356363	0.254939	0.177928	4.34013	8.25041	3.01809e-05	0.00442742
100127983	0.0195922	-0.209059	-0.189466	0.156123	0.136531	6.91437	8.24005	3.05933e-05	0.00446182
28395	0.034206	0.25009	0.284296	-0.186044	-0.22025	9.71505	8.2127	3.17088e-05	0.00459778
116236	-0.115609	0.0725274	-0.0430814	-0.155516	-0.0399074	6.62879	8.1899	3.26701e-05	0.00470994
84981	-0.0084906	-0.135083	-0.143574	0.115999	0.124489	6.29825	8.18215	3.30034e-05	0.0047308
28567	0.00265348	0.199707	0.20236	-0.0961742	-0.0988276	10.7893	8.17075	3.35e-05	0.0047747
2887	0.0497606	-0.227713	-0.177953	0.151328	0.101567	6.06805	8.13498	3.51075e-05	0.00497555
80314	0.0612262	-0.00152311	0.0597031	-0.0332756	-0.0945018	9.28397	8.11335	3.61169e-05	0.0050893
9415	-0.0398596	-0.458531	-0.49839	-0.0265912	0.0132684	7.70408	8.10915	3.63159e-05	0.0050893
974	-0.0302933	0.181671	0.151378	-0.148578	-0.118284	8.55717	8.07025	3.82157e-05	0.00532579
23028	-0.0364155	0.0815744	0.0451589	-0.092218	-0.0558024	7.24853	8.06368	3.85466e-05	0.00534221
81618	0.00723947	0.126658	0.133897	-0.105067	-0.112307	8.38329	8.05222	3.913e-05	0.00539327
7694	-0.0101203	0.0528392	0.0427188	-0.189169	-0.179049	5.99981	8.0366	3.99397e-05	0.00547479
1774	0.0188004	-0.0318646	-0.0130642	0.094077	0.0752766	8.1626	8.03095	4.02365e-05	0.0054855
90338	0.00889116	0.046597	0.0554882	-0.0825245	-0.0914156	7.49108	8.01355	4.11653e-05	0.00558179
10376	0.0759698	-0.101305	-0.0253357	0.200396	0.124426	7.01577	7.97329	4.33977e-05	0.00577987
1359	0.0245342	-0.0730726	-0.0485384	-0.338837	-0.363371	5.59705	7.97174	4.34857e-05	0.00577987
64376	-0.0108228	0.0366374	0.0258146	-0.0551752	-0.0443524	10.2331	7.97086	4.35361e-05	0.00577987
478	-0.126471	0.0813391	-0.0451317	-0.164294	-0.0378228	5.96285	7.97066	4.35477e-05	0.00577987
5376	0.103557	-0.0270693	0.076488	-0.194748	-0.298306	5.76813	7.95324	4.4554e-05	0.00588231
64168	-0.0852069	-0.267136	-0.352343	0.111636	0.196843	4.74311	7.94155	4.52431e-05	0.00592038
5473	0.161364	-0.308943	-0.147579	0.211113	0.049749	11.1999	7.94035	4.53145e-05	0.00592038
3680	0.0491384	-0.0432071	0.00593137	0.332105	0.282966	5.20631	7.9307	4.58918e-05	0.00596475
9823	0.0223289	-0.00180349	0.0205254	0.184439	0.16211	4.3028	7.92148	4.64504e-05	0.00599411
5339	-0.0610045	-0.101602	-0.162607	0.0203483	0.0813528	7.07106	7.9191	4.65956e-05	0.00599411
11261	0.0534766	-0.0806519	-0.0271753	0.117006	0.0635292	8.02937	7.8968	4.79793e-05	0.00611247
28623	-0.100397	0.243325	0.142928	-0.12451	-0.0241132	8.3774	7.89642	4.80031e-05	0.00611247
284361	-0.0432969	0.0904803	0.0471834	0.0504843	0.0937812	7.62185	7.89256	4.82472e-05	0.00611252
7168	0.057767	-0.152615	-0.0948483	0.151119	0.0933519	6.02942	7.88574	4.86808e-05	0.00613647
7453	-0.00566336	-0.0132653	-0.0189286	0.148639	0.154302	10.074	7.86868	4.97838e-05	0.00624413
5657	0.0876437	-0.129054	-0.0414107	0.428011	0.340368	5.35071	7.83796	5.18321e-05	0.00644972
54994	0.0527018	-0.0581787	-0.00547685	0.145188	0.0924859	8.66691	7.83419	5.20893e-05	0.00644972
163732	0.0626922	-0.00709865	0.0555936	0.189059	0.126367	6.79868	7.83266	5.21943e-05	0.00644972
56242	0.0947117	0.0526215	0.147333	-0.121067	-0.215778	7.15909	7.82083	5.30115e-05	0.00651859
23150	0.0337577	-0.123936	-0.0901783	0.112867	0.0791089	7.81651	7.80519	5.41113e-05	0.00659478
3652	-0.00120971	0.0768258	0.0756161	-0.100522	-0.0993125	6.75703	7.80455	5.41568e-05	0.00659478
1628	-0.0151719	0.109178	0.094006	-0.080964	-0.0657921	8.45109	7.7993	5.45319e-05	0.00660837
5166	-0.0181597	0.0051636	-0.0129961	0.304017	0.322176	7.92815	7.78189	5.57929e-05	0.00672868
100616349	-0.0976352	-0.0853239	-0.182959	0.214674	0.312309	7.36731	7.77168	5.65464e-05	0.00677513
79887	0.0591699	-0.0431816	0.0159883	0.103299	0.0441294	11.2835	7.76527	5.70244e-05	0.00677513
9917	0.0844442	-0.0509249	0.0335193	0.179853	0.0954088	7.2806	7.76183	5.72825e-05	0.00677513
8853	0.0449758	-0.197515	-0.152539	0.205559	0.160584	6.21638	7.75915	5.74847e-05	0.00677513
23569	0.0648472	0.0233364	0.0881837	0.198003	0.133156	10.1334	7.75857	5.75285e-05	0.00677513
81926	-0.0803171	-0.135324	-0.215641	0.126556	0.206873	5.54458	7.74592	5.84924e-05	0.00682109
90381	-0.102252	-0.0614139	-0.163666	0.203864	0.306116	4.17031	7.7453	5.85401e-05	0.00682109
329	0.107961	-0.0890966	0.0188643	0.132856	0.0248951	9.13801	7.74278	5.87345e-05	0.00682109
6671	0.00279853	0.070217	0.0730155	-0.0798684	-0.082667	8.50389	7.737	5.91818e-05	0.00684136
28424	-0.00963488	0.245392	0.235757	-0.217449	-0.207814	10.0692	7.73102	5.9649e-05	0.00686373
25874	0.129171	-0.116082	0.0130895	0.134079	0.00490761	9.14709	7.72458	6.01561e-05	0.00687715
822	0.0242194	0.0447921	0.0690115	0.161614	0.137395	8.41349	7.72258	6.03139e-05	0.00687715
221037	0.0700445	-0.0311094	0.0389351	-0.043232	-0.113277	10.225	7.71289	6.1087e-05	0.00689675
79073	-0.0549666	0.127125	0.0721584	-0.0756887	-0.0207221	9.72041	7.70613	6.16325e-05	0.00689675
3240	0.1184	-0.25233	-0.13393	0.472528	0.354127	8.37261	7.70535	6.16952e-05	0.00689675
59338	-0.0232207	0.084638	0.0614173	-0.112076	-0.0888549	7.61837	7.70333	6.18591e-05	0.00689675
1050	0.0767355	-0.0540597	0.0226758	0.162399	0.0856633	7.32859	7.70332	6.18604e-05	0.00689675
391114	0.0386574	-0.0406103	-0.00195289	0.363676	0.325019	4.79231	7.69924	6.21926e-05	0.0069031
11105	0.242696	-0.146318	0.0963778	-0.0349013	-0.277597	2.72261	7.68804	6.31148e-05	0.00695616
54910	-0.106617	0.0867084	-0.019909	-0.122037	-0.0154191	6.70475	7.68671	6.32252e-05	0.00695616
55332	0.0280867	-0.118324	-0.0902378	0.106881	0.0787946	7.67889	7.66774	6.48214e-05	0.00710064
605	-0.0904319	0.294215	0.203783	-0.10971	-0.0192777	5.96325	7.6503	6.63249e-05	0.00723374
729178	0.082276	-0.155526	-0.0732501	0.0961219	0.0138459	4.54908	7.6329	6.78593e-05	0.00734396
2201	-0.056308	-0.0451229	-0.101431	0.171477	0.227785	5.01455	7.62955	6.8159e-05	0.00734396
55076	0.0642123	-0.119849	-0.0556367	0.215707	0.151494	3.35668	7.62894	6.82137e-05	0.00734396
825	-0.0136717	-0.00367768	-0.0173494	0.162665	0.176337	7.84735	7.61214	6.9737e-05	0.00747586
8751	-0.0749588	0.0904109	0.0154521	0.117015	0.191974	6.98239	7.60726	7.0186e-05	0.00749198
10981	0.0294882	-0.0709333	-0.0414451	0.127514	0.0980262	7.01915	7.59797	7.10491e-05	0.00755198
440603	0.153412	-0.0251158	0.128296	0.278371	0.124959	4.48682	7.58303	7.24585e-05	0.00765851
93663	0.0161925	-0.0820663	-0.0658738	0.121291	0.105098	7.73266	7.5809	7.2662e-05	0.00765851
2811	0.081128	-0.31457	-0.233442	0.24037	0.159242	7.01679	7.56799	7.39059e-05	0.0077048
10217	0.0983857	-0.242044	-0.143658	0.287572	0.189186	7.39637	7.56705	7.39978e-05	0.0077048
2078	0.0106822	-0.0419783	-0.0312961	0.310162	0.29948	5.38476	7.56679	7.40226e-05	0.0077048
58484	0.0232833	-0.186159	-0.162876	0.113976	0.0906931	8.78349	7.55731	7.49523e-05	0.00776933
259197	-0.0488106	0.14732	0.0985098	-0.113718	-0.0649076	7.24928	7.49145	8.1736e-05	0.00843765
3730	-0.0256192	-0.145873	-0.171493	0.142734	0.168353	4.53425	7.48048	8.29244e-05	0.00852524
5197	0.101371	-0.505609	-0.404237	0.329528	0.228157	6.30465	7.47532	8.34892e-05	0.00854827
3624	-0.0142748	-0.0689519	-0.0832267	0.194496	0.208771	3.92504	7.47013	8.40614e-05	0.00856516
2983	0.0153817	-0.218973	-0.203591	0.194415	0.179034	7.17104	7.46765	8.4337e-05	0.00856516
91	0.100141	-0.0802481	0.0198926	0.116514	0.0163735	7.63473	7.45634	8.56016e-05	0.00865853
130951	0.0619147	-0.0515753	0.0103393	0.164693	0.102778	5.12112	7.44789	8.65586e-05	0.00868408
23313	0.00527207	-0.0104925	-0.00522045	0.108128	0.102856	10.1783	7.44516	8.68699e-05	0.00868408
23474	0.00841946	0.0158153	0.0242348	0.123176	0.114757	7.96616	7.44496	8.68927e-05	0.00868408
2730	0.0581479	-0.114655	-0.0565075	0.137092	0.0789436	6.58107	7.43828	8.76611e-05	0.0087261
5139	0.041342	-0.231438	-0.190096	0.183384	0.142042	4.34889	7.43242	8.83401e-05	0.00875893
6925	-0.014812	0.104507	0.0896947	-0.082465	-0.067653	7.20957	7.38143	9.44741e-05	0.00933024
55357	-0.0637615	0.000710551	-0.063051	0.0812154	0.144977	8.56214	7.37497	9.52813e-05	0.00936415
100506282	-0.103538	0.00623401	-0.0973037	-0.147985	-0.0444468	6.82294	7.37074	9.58131e-05	0.00936415
9524	-0.0369698	0.111362	0.0743925	-0.0393591	-0.00238925	10.9407	7.36976	9.59373e-05	0.00936415
219970	-0.0143487	-0.3001	-0.314448	0.417633	0.431981	3.58847	7.36135	9.70055e-05	0.00943172
3753	0.0678521	-0.0570885	0.0107637	0.157206	0.0893543	5.85305	7.33293	0.000100705	0.00975359
56833	-0.265497	0.0941972	-0.171299	0.120755	0.386251	6.59384	7.32279	0.00010206	0.0098102
55758	0.0518615	-0.0387234	0.013138	0.0840633	0.0322018	8.74195	7.3227	0.000102071	0.0098102

## Sheet: CV_Fold5
ENTREZ_GENE_ID	dif_T1vsT2	T1_Term_vs_SPTB	T2_Term_vs_SPTB	Time_Term	Time_SPTB	AveExpr	F	P.Value	adj.P.Val
2205	0.119201	-0.00296677	0.116234	-0.419723	-0.538924	6.25775	21.1195	3.53555e-12	8.86893e-08
154664	0.174057	-0.549706	-0.375649	0.700982	0.526925	6.40486	20.3329	8.89787e-12	1.11601e-07
167555	0.0916402	-0.215108	-0.123468	0.266626	0.174985	6.75114	18.9185	4.75702e-11	3.74327e-07
100113407	0.0900017	-0.142673	-0.0526711	0.190497	0.100496	6.82662	18.7284	5.96894e-11	3.74327e-07
3934	0.332938	-0.54884	-0.215902	0.787109	0.454171	9.83892	18.2429	1.06775e-10	5.35689e-07
1088	0.297928	-0.597337	-0.299408	0.8773	0.579372	8.14843	17.9744	1.47442e-10	6.16429e-07
4680	0.320821	-0.581356	-0.260535	0.856503	0.535682	6.89774	17.2206	3.66397e-10	1.31301e-06
8993	0.186534	-0.147186	0.0393483	0.316086	0.129552	10.1086	16.8411	5.80792e-10	1.80808e-06
4317	0.258107	-0.542978	-0.284871	0.731041	0.472934	10.3544	16.7502	6.48702e-10	1.80808e-06
671	0.211818	-0.403171	-0.191353	0.653807	0.44199	9.07316	16.1464	1.35557e-09	3.40046e-06
51477	-0.020641	0.101697	0.0810559	-0.118591	-0.0979501	5.96377	16.0279	1.56719e-09	3.5739e-06
1669	0.33798	-0.561338	-0.223358	0.893773	0.555793	8.62727	15.8594	1.92683e-09	3.89561e-06
53831	0.181817	-0.303023	-0.121206	0.415812	0.233995	5.83767	15.762	2.17162e-09	3.89561e-06
80832	0.0342706	-0.0977755	-0.063505	0.3198	0.28553	5.07795	15.6741	2.4193e-09	3.89561e-06
4312	0.0294921	-0.43019	-0.400698	0.382902	0.35341	3.7732	15.6611	2.45819e-09	3.89561e-06
256435	0.122958	-0.247415	-0.124457	0.216038	0.09308	6.22012	15.6524	2.48474e-09	3.89561e-06
3600	-0.166429	-0.0177142	-0.184144	0.196909	0.363338	5.2623	15.3911	3.42743e-09	5.05747e-06
93035	-0.0473064	-0.26833	-0.315636	0.153561	0.200868	4.50502	15.3171	3.75464e-09	5.13751e-06
166	-0.0571866	0.18156	0.124374	-0.11293	-0.0557434	10.4491	15.2746	3.95706e-09	5.13751e-06
6947	0.259191	-0.429092	-0.169901	0.639647	0.380456	8.46626	15.2466	4.09608e-09	5.13751e-06
4973	0.387985	-0.546254	-0.158269	0.800052	0.412067	7.06205	15.0979	4.92125e-09	5.87855e-06
23446	0.0548006	-0.0599902	-0.00518959	0.131788	0.0769877	7.91856	14.7826	7.27058e-09	8.29012e-06
7226	-0.000630667	-0.147081	-0.147711	0.168006	0.168637	7.16493	14.6288	8.79838e-09	9.12488e-06
10184	0.0163935	-0.106537	-0.090143	0.269406	0.253012	6.63194	14.6086	9.02169e-09	9.12488e-06
820	0.237324	-0.283859	-0.0465357	0.521452	0.284128	8.04079	14.6021	9.09396e-09	9.12488e-06
8754	0.0307069	-0.146784	-0.116077	0.136339	0.105632	7.98093	14.3554	1.23567e-08	1.19218e-05
5037	-0.00426609	0.164394	0.160128	-0.0936205	-0.0893544	8.57651	14.2142	1.47325e-08	1.36876e-05
59307	-0.0404487	0.156315	0.115867	-0.0960534	-0.0556047	8.34024	14.0863	1.72783e-08	1.54795e-05
56670	0.157843	-0.304599	-0.146756	0.402709	0.244866	4.39231	13.9526	2.04149e-08	1.71519e-05
118932	-0.0152108	-0.17067	-0.185881	0.371297	0.386507	7.43907	13.9488	2.05126e-08	1.71519e-05
80853	0.0769317	-0.081867	-0.00493525	0.116859	0.0399276	9.9441	13.8858	2.21919e-08	1.79575e-05
6689	-0.0267952	0.155435	0.128639	-0.158226	-0.131431	6.73638	13.7622	2.58999e-08	2.03031e-05
932	0.209634	-0.577982	-0.368348	0.649054	0.43942	8.58657	13.688	2.84203e-08	2.16037e-05
4353	0.226794	-0.395958	-0.169164	0.614033	0.38724	6.31652	13.5946	3.19432e-08	2.29843e-05
1991	0.204952	-0.387851	-0.182899	0.67709	0.472138	7.38636	13.5915	3.20689e-08	2.29843e-05
6272	-0.0524582	-0.0187909	-0.0712491	0.152654	0.205112	9.66227	13.5474	3.38922e-08	2.31303e-05
5273	0.272532	-0.507052	-0.23452	0.751125	0.478593	6.89557	13.5421	3.41168e-08	2.31303e-05
4057	0.312022	-0.509916	-0.197894	0.747004	0.434981	9.65534	13.4953	3.61754e-08	2.38806e-05
28623	-0.0373491	0.288114	0.250765	-0.145828	-0.108479	8.41011	13.3413	4.38911e-08	2.8231e-05
5169	0.0510024	-0.0708735	-0.0198711	-0.233734	-0.284737	4.19838	13.3035	4.60221e-08	2.88616e-05
51523	-0.042855	0.152464	0.109609	-0.141584	-0.0987289	7.60333	13.2709	4.79475e-08	2.88924e-05
23136	-0.03924	-0.0585824	-0.0978224	0.215189	0.254429	7.55857	13.2638	4.83748e-08	2.88924e-05
5208	0.0169399	-0.130863	-0.113923	0.190287	0.173347	7.61503	13.0799	6.09636e-08	3.55645e-05
10562	0.30523	-0.757476	-0.452247	0.953454	0.648224	9.10788	13.0171	6.59785e-08	3.73573e-05
116362	0.171262	-0.205495	-0.0342338	0.246339	0.0750771	5.69239	13.0047	6.70153e-08	3.73573e-05
4318	0.123843	-0.0982111	0.0256318	0.253531	0.129688	10.6811	12.9255	7.40474e-08	4.038e-05
10321	0.263202	-0.431372	-0.168171	0.694367	0.431165	8.39669	12.8944	7.70072e-08	4.07806e-05
441864	0.131012	-0.359821	-0.228809	0.609456	0.478445	6.27415	12.8839	7.80334e-08	4.07806e-05
28624	0.0237295	0.251818	0.275548	-0.0955407	-0.11927	9.8786	12.809	8.57595e-08	4.39036e-05
412	-0.0929061	-0.0443143	-0.13722	0.130832	0.223738	7.5361	12.7892	8.79347e-08	4.41168e-05
23328	-0.100053	-0.00699411	-0.107047	0.212278	0.312331	6.13349	12.7623	9.09669e-08	4.47432e-05
22915	0.00250218	-0.42341	-0.420908	0.300174	0.297672	6.25398	12.705	9.77905e-08	4.71745e-05
309	-0.0772098	0.208113	0.130903	-0.101606	-0.0243962	10.7511	12.6468	1.05243e-07	4.98117e-05
2040	0.0469553	-0.0791613	-0.0322061	0.201928	0.154973	11.0414	12.5271	1.22437e-07	5.68764e-05
1901	-0.0130695	0.185851	0.172782	-0.108083	-0.0950135	9.49896	12.4465	1.35586e-07	6.18396e-05
383	0.221755	-0.417966	-0.19621	0.43855	0.216795	7.72307	12.4215	1.39949e-07	6.26897e-05
1359	0.169945	-0.204301	-0.0343562	-0.382367	-0.552312	5.70586	12.3637	1.50577e-07	6.47291e-05
7071	-0.0446497	0.0470221	0.00237241	0.148997	0.193647	8.62637	12.3555	1.52132e-07	6.47291e-05
64078	0.0491911	-0.156737	-0.107546	0.28204	0.232849	4.32335	12.355	1.52243e-07	6.47291e-05
55356	0.0164553	-0.107353	-0.0908974	0.142705	0.12625	8.37233	12.2884	1.65642e-07	6.91652e-05
28638	-0.033063	0.155102	0.122039	-0.0935314	-0.0604684	12.6071	12.2763	1.68191e-07	6.91652e-05
440712	0.240391	-0.219282	0.021109	-0.273536	-0.513927	5.6588	12.2448	1.7506e-07	7.08287e-05
566	0.107028	-0.262391	-0.155363	0.443272	0.336244	6.31731	12.212	1.82477e-07	7.26579e-05
401409	0.113985	-0.0546432	0.0593413	0.223785	0.109801	6.68664	12.0755	2.16997e-07	8.50527e-05
8876	0.121479	-0.560947	-0.439468	0.129201	0.00772201	9.59145	12.0508	2.23919e-07	8.64155e-05
342132	0.067869	-0.0356904	0.0321786	-0.217936	-0.285805	4.50892	11.8825	2.77297e-07	0.000103204
6768	-0.0930556	0.0763242	-0.0167314	0.183738	0.276793	6.60202	11.8737	2.80422e-07	0.000103204
8819	0.00615766	-0.0789042	-0.0727465	0.153293	0.147135	7.33603	11.8709	2.81426e-07	0.000103204
3267	-0.0181357	-0.0502169	-0.0683526	0.0531659	0.0713017	11.0909	11.8641	2.83877e-07	0.000103204
713	-0.112953	0.0519614	-0.0609915	0.26441	0.377363	5.49218	11.8376	2.93598e-07	0.000105213
122618	-0.0327253	0.199607	0.166881	-0.176153	-0.143428	7.2914	11.8113	3.03608e-07	0.000106594
64746	0.0159367	0.0788093	0.094746	-0.0501549	-0.0660916	9.3944	11.8052	3.05952e-07	0.000106594
714	-0.0771012	0.016463	-0.0606382	0.254972	0.332073	4.81622	11.7827	3.14866e-07	0.000108197
56729	0.0417944	-0.260318	-0.218524	0.347926	0.306131	5.89654	11.7254	3.38696e-07	0.000114813
23248	-0.0271768	0.0933952	0.0662183	-0.0800725	-0.0528957	9.50324	11.7005	3.49582e-07	0.000116924
274	-0.0250716	0.183442	0.158371	-0.091455	-0.0663834	7.90624	11.6779	3.59828e-07	0.000117928
79073	-0.0670213	0.163781	0.0967599	-0.0898843	-0.022863	9.72765	11.6732	3.61986e-07	0.000117928
9214	-6.07979e-05	0.130308	0.130247	-0.114021	-0.11396	10.3273	11.6133	3.90673e-07	0.000121618
55076	0.141179	-0.197562	-0.0563837	0.260925	0.119746	3.34408	11.6133	3.90696e-07	0.000121618
93978	-0.0758512	-0.21268	-0.288531	0.265785	0.341636	6.77586	11.6095	3.92582e-07	0.000121618
6897	0.00379175	0.169883	0.173675	0.144951	0.141159	6.92823	11.6093	3.92706e-07	0.000121618
286333	-0.282866	-0.0477548	-0.33062	0.221704	0.504569	6.08552	11.4796	4.63349e-07	0.000141745
100616349	-0.101132	-0.152737	-0.253869	0.267777	0.368909	7.33623	11.3809	5.25579e-07	0.000155833
3005	0.129332	0.0579845	0.187317	0.384977	0.255645	8.41854	11.3773	5.28007e-07	0.000155833
1628	-0.0010007	0.100875	0.0998741	-0.104652	-0.103651	8.47221	11.3772	5.28037e-07	0.000155833
10970	0.160141	-0.182837	-0.0226963	0.194974	0.0348337	8.06125	11.3679	5.34362e-07	0.000155866
5790	-0.0331558	0.195327	0.162172	-0.111773	-0.0786173	10.2611	11.3525	5.44959e-07	0.00015713
8631	-0.0163347	0.187524	0.171189	-0.124774	-0.108439	9.16064	11.1978	6.64193e-07	0.000189333
116931	0.0303308	-0.301918	-0.271587	0.15936	0.12903	5.28201	11.1281	7.2608e-07	0.000204648
917	-0.0074976	0.242031	0.234534	-0.100592	-0.0930943	10.2037	11.0818	7.70436e-07	0.000214737
51390	0.107681	-0.220027	-0.112346	0.131871	0.0241899	6.77762	11.0471	8.0546e-07	0.000222033
1511	0.232944	-0.267135	-0.0341914	0.577755	0.344811	5.31915	11.0254	8.28143e-07	0.000225804
10251	0.0197195	-0.0835013	-0.0637818	0.145744	0.126024	6.6964	10.9606	8.99946e-07	0.000242744
660	0.156018	-0.220161	-0.0641431	0.242121	0.0861021	6.24599	10.9196	9.48535e-07	0.000253128
9619	0.0646989	-0.0203192	0.0443796	-0.253442	-0.31814	7.53615	10.8725	1.00755e-06	0.00026549
441168	-0.155468	-0.033077	-0.188545	0.210632	0.3661	7.72302	10.8635	1.01919e-06	0.00026549
22806	-0.0436091	0.211781	0.168172	-0.072496	-0.0288869	9.36395	10.8579	1.02661e-06	0.00026549
6772	-0.0333769	0.001663	-0.0317139	0.150152	0.183529	11.1877	10.8296	1.0646e-06	0.000272506
50615	-0.0943285	0.183369	0.0890409	-0.112058	-0.0177296	6.98711	10.7996	1.10637e-06	0.000280336
51582	0.0426498	-0.0684459	-0.025796	0.0946339	0.0519841	8.99869	10.6959	1.26398e-06	0.000317069
90550	0.0670354	-0.127035	-0.0599998	0.0907876	0.0237522	8.28707	10.6799	1.29022e-06	0.000320448
90381	-0.0514287	-0.0888705	-0.140299	0.273549	0.324977	4.15873	10.6559	1.33068e-06	0.000327256
2206	-0.0280871	-0.105779	-0.133866	-0.423603	-0.395516	4.09268	10.6287	1.37789e-06	0.0003338
974	-0.0112188	0.195891	0.184672	-0.166376	-0.155157	8.595	10.6253	1.3839e-06	0.0003338
28567	-0.0158762	0.239028	0.223152	-0.116807	-0.100931	10.7687	10.5588	1.50752e-06	0.000360154
9760	-0.0906575	0.228886	0.138228	-0.171675	-0.0810172	7.68321	10.5394	1.54556e-06	0.000365758
1668	0.229619	-0.550484	-0.320864	0.945003	0.715384	7.61902	10.4896	1.64798e-06	0.00038635
79847	0.0370484	-0.120608	-0.0835598	0.115332	0.0782838	7.14419	10.458	1.71633e-06	0.000393806
3240	0.155924	-0.418948	-0.263024	0.48028	0.324355	8.33138	10.4502	1.73367e-06	0.000393806
93145	0.0812122	0.0716987	0.152911	-0.0988587	-0.180071	7.4193	10.4394	1.75784e-06	0.000393806
25777	-0.0746025	0.0654807	-0.00912186	-0.0795898	-0.00498731	7.46234	10.4336	1.77101e-06	0.000393806
81442	0.116433	-0.347683	-0.231249	0.394161	0.277728	5.45432	10.4314	1.77607e-06	0.000393806
55370	0.167593	-0.242606	-0.0750128	0.163864	-0.00372908	7.39497	10.4264	1.78754e-06	0.000393806
8218	0.033853	-0.0942938	-0.0604408	0.225758	0.191905	6.04021	10.4255	1.78967e-06	0.000393806
27334	-0.00694916	0.150952	0.144002	-0.131188	-0.124238	8.77986	10.3964	1.85793e-06	0.000405271
10645	0.112563	-0.175404	-0.0628411	0.0802337	-0.0323296	9.76286	10.3805	1.89651e-06	0.000410121
26051	0.0261508	0.155734	0.181885	-0.0724344	-0.0985852	7.83238	10.2515	2.23956e-06	0.000477315
2887	0.0587219	-0.272463	-0.213741	0.170019	0.111297	6.0673	10.2438	2.26179e-06	0.000477315
717	-0.0654864	0.0281059	-0.0373804	0.187359	0.252845	4.51793	10.2429	2.26432e-06	0.000477315
257019	0.00838963	-0.126673	-0.118283	0.177517	0.169127	6.41284	10.1886	2.42865e-06	0.00050769
28601	0.155115	0.2261	0.381214	-0.00401228	-0.159127	7.10626	10.1745	2.47343e-06	0.000512778
7027	0.0540157	-0.0746439	-0.0206283	0.194269	0.140253	9.87365	10.1604	2.51875e-06	0.000517891
973	-0.00608324	0.223155	0.217072	-0.147414	-0.141331	10.1811	10.1118	2.68166e-06	0.000546907
3753	0.0753321	-0.147836	-0.0725038	0.152827	0.0774946	5.85196	10.0921	2.75089e-06	0.000556501
919	-0.0540237	0.173437	0.119413	-0.134157	-0.0801338	9.07819	10.0809	2.79112e-06	0.000560123
79649	0.00629061	0.0983589	0.10465	-0.0846855	-0.0909761	7.7216	10.0596	2.86875e-06	0.000571132
7184	0.0423409	0.159126	0.201467	-0.084193	-0.126534	10.0465	10.0414	2.93704e-06	0.000580124
199675	0.0247703	-0.175839	-0.151069	0.27635	0.251579	8.26451	10.0262	2.9951e-06	0.000584674
128346	-0.0362662	0.0245688	-0.0116974	0.0972425	0.133509	10.5322	10.0233	3.0067e-06	0.000584674
5806	0.0484802	-0.0741402	-0.0256601	0.268395	0.219915	4.84505	10.0106	3.05609e-06	0.000589708
51133	-0.0333288	0.0444702	0.0111414	0.162465	0.195794	5.28427	9.98218	3.17061e-06	0.000607135
23034	-0.0474338	0.0104109	-0.0370229	0.162747	0.21018	4.68583	9.96317	3.24944e-06	0.000617516
58484	0.0552228	-0.224697	-0.169474	0.113097	0.0578738	8.77048	9.94017	3.34751e-06	0.000631371
5166	0.0180333	0.108657	0.12669	0.342061	0.324028	7.95672	9.87739	3.63058e-06	0.00067965
9818	0.00751492	-0.0814278	-0.0739129	0.0723152	0.0648003	9.19907	9.82513	3.88455e-06	0.000720974
83478	0.0755928	-0.104156	-0.0285633	0.170215	0.0946218	7.71377	9.82032	3.90881e-06	0.000720974
83938	-0.0266993	-0.0291467	-0.055846	0.180704	0.207403	5.7367	9.79656	4.03085e-06	0.000733487
283989	-0.0784977	0.211728	0.133231	-0.083459	-0.00496129	7.11333	9.79574	4.03513e-06	0.000733487
55332	0.0621655	-0.141888	-0.0797225	0.125511	0.0633456	7.65333	9.78567	4.0881e-06	0.000737769
85027	0.00819676	-0.157931	-0.149734	0.149449	0.141253	6.17985	9.77934	4.12172e-06	0.000738524
128372	0.149392	-0.2943	-0.144908	0.486972	0.337581	5.32902	9.74148	4.32875e-06	0.000770118
4773	-0.0634479	0.180945	0.117497	-0.116338	-0.0528897	8.5112	9.73462	4.36737e-06	0.000771518
154214	-0.0218672	-0.109621	-0.131488	0.158469	0.180336	5.91179	9.69034	4.6252e-06	0.00081135
54734	-0.169259	-0.00261564	-0.171875	0.149111	0.31837	5.57985	9.67929	4.69184e-06	0.000814825
9527	0.00861924	0.0438605	0.0524797	-0.0699503	-0.0785695	9.22378	9.67632	4.70997e-06	0.000814825
100049587	0.154453	0.889175	1.04363	0.0861164	-0.0683362	9.90963	9.62242	5.05066e-06	0.000862817
7533	0.0220724	-0.0683459	-0.0462735	0.134083	0.112011	7.93487	9.62158	5.05617e-06	0.000862817
4048	-0.01921	-0.120609	-0.139819	0.100839	0.120049	10.9075	9.58417	5.3074e-06	0.000895735
28424	0.00926322	0.29752	0.306783	-0.193032	-0.202296	10.0626	9.58227	5.32049e-06	0.000895735
284417	-0.0970004	-0.0179378	-0.114938	0.147749	0.244749	6.53766	9.56319	5.45374e-06	0.000906806
79772	0.076434	-0.145529	-0.0690952	0.0846951	0.00826116	9.34109	9.56251	5.45855e-06	0.000906806
64168	-0.0820869	-0.292993	-0.37508	0.118601	0.200688	4.68669	9.54159	5.60869e-06	0.000925618
27020	0.00317955	-0.0585788	-0.0553993	0.0601524	0.0569729	10.3638	9.49478	5.95978e-06	0.000977131
28410	-0.139666	0.326338	0.186672	-0.373398	-0.233732	4.96527	9.45464	6.27838e-06	0.00102268
55331	-0.0112838	-0.0608238	-0.0721076	0.1373	0.148584	8.22816	9.44237	6.37919e-06	0.0010324
129642	0.120785	-0.169302	-0.0485169	0.128977	0.00819187	10.3181	9.43741	6.42033e-06	0.0010324
10771	-0.0408467	0.124063	0.083216	-0.0916445	-0.0507978	6.7322	9.42752	6.50333e-06	0.00103908
122953	0.0762855	-0.127019	-0.0507336	0.129562	0.0532766	7.38854	9.41491	6.61064e-06	0.00104773
94031	0.0482065	-0.101091	-0.0528849	0.219902	0.171696	4.7359	9.40776	6.67232e-06	0.00104773
284406	-0.115591	0.203212	0.0876208	-0.146013	-0.0304218	6.00826	9.39689	6.76708e-06	0.00104773
142	0.00939451	0.156272	0.165667	-0.0857402	-0.0951347	7.92457	9.39543	6.77993e-06	0.00104773
217	-0.00406425	-0.0101025	-0.0141667	0.181441	0.185505	8.74781	9.39244	6.80631e-06	0.00104773
923	0.0136939	0.228152	0.241846	-0.0588735	-0.0725674	8.88371	9.39058	6.82276e-06	0.00104773
3932	-0.038086	0.187574	0.149488	-0.0907816	-0.0526956	8.84019	9.38754	6.84979e-06	0.00104773
2992	0.0708157	-0.176333	-0.105517	0.174616	0.1038	8.91017	9.36646	7.03984e-06	0.00105642
55825	0.0670202	-0.00495808	0.0620621	0.152217	0.0851963	6.70369	9.36479	7.05519e-06	0.00105642
84131	-0.0879996	0.239519	0.15152	-0.158335	-0.0703358	7.37859	9.36267	7.07463e-06	0.00105642
3554	0.140188	-0.318619	-0.178432	0.159541	0.0193539	7.64923	9.36262	7.07508e-06	0.00105642
28683	-0.0343285	0.252044	0.217715	-0.136298	-0.101969	8.72351	9.31865	7.49092e-06	0.00111189
5352	-0.0048796	-0.178964	-0.183844	0.208639	0.213519	4.16299	9.28781	7.79716e-06	0.00114044
4118	-0.00779152	0.12782	0.120028	0.159559	0.167351	10.2257	9.2874	7.8013e-06	0.00114044
57126	0.169112	-0.799259	-0.630147	0.262247	0.0931353	10.2287	9.2856	7.81962e-06	0.00114044
54987	-0.00224397	0.166278	0.164034	-0.0134583	-0.0112143	9.5873	9.27868	7.89024e-06	0.00114408
5657	0.0660654	-0.187247	-0.121182	0.4319	0.365835	5.28429	9.25881	8.09664e-06	0.00116727
81618	0.0296654	0.150343	0.180009	-0.0796572	-0.109323	8.38345	9.2531	8.15698e-06	0.00116924
1118	0.18449	-0.275109	-0.0906184	0.538436	0.353945	5.50212	9.22223	8.49088e-06	0.00121019
29116	0.0433752	-0.0642	-0.0208248	-0.12062	-0.163996	8.69509	9.19941	8.74662e-06	0.0012396
7535	-0.0635986	0.188383	0.124784	-0.102336	-0.0387374	8.85238	9.18242	8.94196e-06	0.0012567
29094	0.0570514	-0.276596	-0.219545	0.163112	0.106061	9.87916	9.18024	8.96745e-06	0.0012567
3717	0.0134944	-0.0999887	-0.0864943	0.0886059	0.0751115	9.38185	9.17004	9.08717e-06	0.00126118
27240	0.00349442	0.192883	0.196378	-0.0600994	-0.0635938	8.61736	9.16895	9.10001e-06	0.00126118
83541	-0.0314834	0.0739347	0.0424513	-0.118995	-0.0875117	8.92456	9.12802	9.59773e-06	0.00131933
64805	0.052404	-0.275363	-0.222959	0.204441	0.152037	7.03531	9.12585	9.62477e-06	0.00131933
3680	0.0690935	-0.237299	-0.168205	0.327651	0.258557	5.18257	9.11359	9.77958e-06	0.00133223
440603	0.196053	-0.164175	0.0318773	0.290308	0.0942557	4.48454	9.11002	9.82508e-06	0.00133223
27250	0.00432126	0.0966472	0.100968	-0.0749031	-0.0792244	8.29222	9.08747	1.01177e-05	0.00136453
51108	0.0523715	-0.04034	0.0120315	0.127784	0.075413	10.9591	9.06446	1.04253e-05	0.00139849
51314	0.106566	-0.183958	-0.0773918	0.197375	0.0908088	6.71827	9.05887	1.05014e-05	0.00140121
7430	-0.00608815	0.135246	0.129158	-0.062488	-0.0563998	8.70631	8.98884	1.15039e-05	0.00152031
116236	-0.114011	0.0994661	-0.0145453	-0.156581	-0.0425692	6.63421	8.98809	1.15152e-05	0.00152031
79674	0.0227996	-0.178183	-0.155384	0.269696	0.246896	5.59115	8.98161	1.16129e-05	0.00152518
51056	-0.0885308	0.00839115	-0.0801396	0.245863	0.334394	8.53761	8.97561	1.1704e-05	0.00152913
114836	-0.025859	0.145249	0.11939	-0.10659	-0.080731	9.77086	8.96543	1.18602e-05	0.00154152
27032	0.028109	-0.0382084	-0.0100994	0.0853243	0.0572153	7.2694	8.94638	1.21582e-05	0.00156519
28628	0.0151414	0.213859	0.229	-0.0731908	-0.0883322	10.4226	8.94582	1.21672e-05	0.00156519
3695	-0.136832	0.19824	0.0614081	-0.118108	0.0187239	8.45617	8.93466	1.23453e-05	0.00158001
688	0.0881066	-0.140017	-0.0519107	0.173197	0.0850904	7.16145	8.92459	1.25083e-05	0.0015894
9823	0.0541534	0.0283578	0.0825112	0.203503	0.14935	4.26724	8.92232	1.25454e-05	0.0015894
83743	-0.0590489	0.171993	0.112944	-0.0356246	0.0234242	7.08805	8.8995	1.2924e-05	0.00161818
10980	-0.0661947	0.128607	0.0624127	-0.0425452	0.0236495	9.27092	8.89705	1.29655e-05	0.00161818
5627	0.0121935	-0.317179	-0.304986	0.217911	0.205718	6.30035	8.89701	1.29661e-05	0.00161818
2972	-0.0357531	0.0937094	0.0579563	-0.0959172	-0.0601641	6.48415	8.87872	1.32788e-05	0.00164431
64757	0.0559339	-0.0455436	0.0103903	0.203823	0.147889	8.12108	8.87712	1.33065e-05	0.00164431
147495	-0.0370308	0.0114	-0.0256308	-0.189447	-0.152416	4.4751	8.86326	1.35491e-05	0.00166608
948	0.0325077	-0.0740002	-0.0414925	0.150627	0.118119	9.90827	8.8497	1.37908e-05	0.00167587
825	0.0398965	-0.0852033	-0.0453068	0.178383	0.138487	7.82512	8.84802	1.38212e-05	0.00167587
6480	0.0139248	0.114626	0.128551	-0.0471137	-0.0610385	8.76906	8.84757	1.38292e-05	0.00167587
3606	0.0478518	-0.168876	-0.121025	0.158558	0.110706	5.79164	8.82579	1.42275e-05	0.00171585
7476	-0.0620222	0.113073	0.0510512	-0.196007	-0.133985	6.16609	8.79132	1.48817e-05	0.00178617
8460	0.128153	-0.301385	-0.173232	0.298377	0.170223	7.65299	8.75381	1.56281e-05	0.00186681
51164	0.0319363	-0.0720977	-0.0401613	0.107853	0.0759167	8.16354	8.73761	1.59618e-05	0.00189424
23344	-0.0213434	0.149407	0.128064	-0.099741	-0.0783976	8.83784	8.73536	1.60087e-05	0.00189424
1647	0.00269268	-0.186017	-0.183325	0.151269	0.148576	6.68241	8.72871	1.61484e-05	0.0019018
56935	-0.134032	-0.0964798	-0.230512	0.107754	0.241786	6.62284	8.71931	1.63477e-05	0.00190749
5583	-0.0405775	0.168613	0.128036	-0.107336	-0.0667584	10.2013	8.71925	1.63488e-05	0.00190749
23601	0.0651749	-0.216147	-0.150972	0.321209	0.256034	5.91553	8.71362	1.64695e-05	0.00191267
8204	-0.0615854	-0.0274064	-0.0889918	0.0928826	0.154468	7.84988	8.69657	1.68401e-05	0.0019467
8539	0.00277043	0.115801	0.118572	-0.043857	-0.0466274	9.31398	8.69056	1.69728e-05	0.00195303
729178	0.0987772	-0.155258	-0.0564812	0.111904	0.013127	4.5408	8.67575	1.7304e-05	0.0019788
28626	-0.0325984	0.174866	0.142267	-0.106401	-0.073803	10.6186	8.67352	1.73545e-05	0.0019788
9730	-0.054671	0.132875	0.0782037	-0.0801249	-0.0254539	7.90392	8.65539	1.77701e-05	0.00201703
4691	-0.0241237	0.147704	0.123581	-0.0648582	-0.0407345	8.40414	8.6465	1.79777e-05	0.0020314
9605	0.0362005	-0.165765	-0.129564	0.121914	0.0857137	7.45631	8.62442	1.85034e-05	0.00207503
7295	0.0949329	-0.140352	-0.0454189	0.146275	0.051342	8.6328	8.62335	1.85293e-05	0.00207503
388387	0.0283434	-0.011451	0.0168923	0.178893	0.150549	5.0346	8.59018	1.93497e-05	0.0021535
3184	0.00288101	0.0919466	0.0948276	-0.0580222	-0.0609032	11.0457	8.58813	1.94017e-05	0.0021535
643	0.038318	0.189981	0.228299	-0.130591	-0.168909	6.85715	8.57279	1.97944e-05	0.00218741
2629	0.120109	-0.167048	-0.046939	0.121696	0.00158751	9.81872	8.56739	1.99345e-05	0.00219323
6730	-0.00197578	0.14822	0.146245	-0.0475656	-0.0455899	7.91684	8.55745	2.0195e-05	0.00220043
2201	-0.00853192	-0.106529	-0.115061	0.188937	0.197468	4.99085	8.55515	2.02558e-05	0.00220043
25979	0.0857923	-0.120109	-0.0343171	0.0955877	0.00979538	7.68332	8.55488	2.02631e-05	0.00220043
5910	-0.0552339	0.16834	0.113106	-0.0504018	0.00483208	7.39878	8.54909	2.04169e-05	0.00220758
101928290	0.0420773	-0.0990983	-0.0570209	0.155446	0.113369	6.79268	8.53051	2.09186e-05	0.00225212
2624	0.212818	-0.240632	-0.027814	-0.223715	-0.436533	5.65354	8.52288	2.11281e-05	0.00226495
22824	-0.0272299	-0.0817928	-0.109023	0.128538	0.155767	3.43198	8.49655	2.18679e-05	0.00233428
221188	-0.0164435	0.129992	0.113549	-0.149962	-0.133519	8.05107	8.48487	2.22045e-05	0.00235167
28745	-0.0185013	0.198052	0.17955	-0.106677	-0.0881753	9.81039	8.48437	2.22189e-05	0.00235167
26509	-0.133628	0.0643777	-0.0692501	0.210361	0.343989	7.81495	8.48117	2.2312e-05	0.00235167
7855	-0.0663987	-0.0584688	-0.124868	0.167458	0.233857	5.57936	8.46755	2.2713e-05	0.00238391
10744	0.00690588	-0.198369	-0.191463	0.156069	0.149163	8.24645	8.46044	2.2925e-05	0.00239614
59338	-0.0205556	0.125019	0.104464	-0.0994047	-0.0788492	7.62961	8.45487	2.30926e-05	0.00240365
3313	0.00888088	0.137215	0.146096	-0.0332617	-0.0421426	8.48306	8.43636	2.36584e-05	0.00245236
28503	0.26228	0.162351	0.424631	-0.207818	-0.470098	7.18949	8.42045	2.41558e-05	0.00247484
3004	-0.0181912	0.134656	0.116464	-0.121515	-0.103323	6.91503	8.42001	2.41696e-05	0.00247484
1774	0.0223395	-0.0571771	-0.0348376	0.0946649	0.0723253	8.15586	8.41996	2.41712e-05	0.00247484
1845	-0.0856535	-0.0437026	-0.129356	0.0775934	0.163247	8.17391	8.40919	2.45142e-05	0.00249887
7453	-0.0349078	-0.0162922	-0.0512	0.153273	0.188181	10.0705	8.40635	2.46052e-05	0.00249887
4063	-0.0246406	0.127538	0.102897	-0.090138	-0.0654974	9.06754	8.38533	2.52912e-05	0.00255819
7779	0.00179209	-0.0807449	-0.0789528	0.107077	0.105285	7.73357	8.36821	2.58641e-05	0.00260563
924	-0.0561013	0.17093	0.114829	-0.0999356	-0.0438344	9.68011	8.36415	2.60019e-05	0.00260903
5337	0.0506169	-0.137334	-0.086717	0.136648	0.0860307	6.8759	8.34998	2.64884e-05	0.00264274
6037	0.135526	-0.295067	-0.159541	0.579848	0.444322	8.72976	8.34825	2.65486e-05	0.00264274
120103	-0.0326965	-0.028146	-0.0608425	0.119203	0.1519	7.23202	8.34511	2.66577e-05	0.00264311
29934	-0.0172993	0.0390988	0.0217995	0.0696811	0.0869804	7.21164	8.33342	2.70688e-05	0.00267331
10801	0.0123401	0.0863531	0.0986932	-0.0405966	-0.0529367	8.68274	8.30107	2.82393e-05	0.0027734
55182	-0.0627589	0.113049	0.0502906	-0.0811665	-0.0184076	7.83453	8.29762	2.83671e-05	0.0027734
64773	-0.0980665	0.0676785	-0.0303879	-0.118409	-0.0203421	7.90634	8.29636	2.8414e-05	0.0027734
921	0.0409328	0.142162	0.183095	-0.0736505	-0.114583	9.22442	8.27812	2.91007e-05	0.00281943
28619	0.0294165	0.278405	0.307822	-0.0636791	-0.0930957	9.02101	8.27787	2.91103e-05	0.00281943
914	-0.031217	0.199317	0.1681	-0.0780897	-0.0468727	9.81707	8.26549	2.95859e-05	0.00285447
10150	-0.0414496	0.0987235	0.0572738	-0.0994085	-0.0579589	8.87257	8.24854	3.02497e-05	0.00289865
641373	0.0824631	-0.140566	-0.0581033	0.31475	0.232286	4.30794	8.2479	3.02749e-05	0.00289865
143689	0.169593	-0.215069	-0.0454752	0.228709	0.0591157	6.153	8.24479	3.03987e-05	0.00289944
391114	-0.0162549	-0.316056	-0.33231	0.299666	0.31592	4.84857	8.24185	3.0516e-05	0.0028996
9070	0.0282832	-0.0226109	0.00567233	0.0823606	0.0540773	9.30741	8.23755	3.06884e-05	0.00290497
81854	-0.104254	0.189929	0.0856753	-0.0795333	0.0247206	4.75017	8.23243	3.08948e-05	0.00291352
5931	-0.0470838	0.167791	0.120708	-0.0421214	0.00496243	8.52165	8.22481	3.12045e-05	0.00292257
2833	-0.00724976	0.217194	0.209944	-0.0937171	-0.0864674	7.21541	8.22434	3.12238e-05	0.00292257
54910	-0.0764553	0.0938104	0.0173551	-0.124827	-0.0483718	6.69613	8.18896	3.27046e-05	0.0030498
389813	-0.0933252	0.0947739	0.00144873	-0.14554	-0.0522151	5.46193	8.1718	3.34482e-05	0.00310759
164380	-0.219458	0.068759	-0.150699	-0.0817809	0.137677	3.95021	8.15545	3.41724e-05	0.00316315
124936	-0.078671	0.0853952	0.00672428	0.0808831	0.159554	5.99431	8.14002	3.48701e-05	0.00321587
3945	0.00151678	0.222096	0.223612	-0.018842	-0.0203588	9.66565	8.13672	3.50216e-05	0.00321801
25870	0.00607294	0.0970839	0.103157	-0.0526221	-0.0586951	10.1043	8.11989	3.58023e-05	0.00326656
967	-0.0489342	-0.0933631	-0.142297	0.071553	0.120487	7.7356	8.11745	3.59172e-05	0.00326656
3560	-0.0435836	0.158267	0.114683	-0.131104	-0.0875206	10.4446	8.11695	3.59406e-05	0.00326656
10079	0.0689182	-0.261946	-0.193028	0.200179	0.131261	5.76736	8.11276	3.61385e-05	0.0032703
2841	-0.0344086	0.197075	0.162666	-0.0808458	-0.0464372	8.53015	8.11057	3.62425e-05	0.0032703
84270	0.0299659	-0.12885	-0.0988837	0.0856154	0.0556495	8.29341	8.09416	3.70304e-05	0.00331697
28732	-0.028123	0.169092	0.140969	-0.146424	-0.118301	9.07902	8.09216	3.71275e-05	0.00331697
28987	-0.0564949	0.163749	0.107254	-0.0414238	0.0150711	8.40862	8.0882	3.73207e-05	0.00331697
131870	0.0137037	-0.0756613	-0.0619576	0.104747	0.0910433	6.97894	8.08806	3.73277e-05	0.00331697
7357	0.0288822	-0.128659	-0.099777	0.159828	0.130946	9.38738	8.08616	3.74208e-05	0.00331697
51258	0.0558552	0.176921	0.232777	0.0592576	0.00340241	9.50934	8.08179	3.76358e-05	0.00332428
6604	0.0691344	-0.140942	-0.0718075	0.148978	0.0798435	7.40404	8.07743	3.78514e-05	0.00333159
79039	-0.0427793	0.137504	0.0947245	-0.0218488	0.0209306	7.89622	8.07136	3.8154e-05	0.00334648
100616195	-0.0550727	-0.0699594	-0.125032	0.137409	0.192482	3.64773	8.06217	3.86164e-05	0.00337524
1806	0.0191021	-0.0613148	-0.0422127	0.0696194	0.0505173	10.7506	8.05808	3.88241e-05	0.00338161
478	-0.153144	0.116499	-0.0366453	-0.168012	-0.0148673	5.96344	8.05407	3.90287e-05	0.00338767
64375	0.030293	0.0583347	0.0886278	0.130543	0.10025	5.57962	8.02896	4.03349e-05	0.00348897
4126	0.0779257	-0.129144	-0.0512187	0.0749256	-0.00300008	8.22663	8.02633	4.04744e-05	0.00348901
4481	-0.139941	-0.118066	-0.258008	0.268238	0.408179	5.68766	8.00772	4.14747e-05	0.00356299
28602	-0.0219969	0.223383	0.201386	-0.0689766	-0.0469797	9.10877	7.98801	4.25608e-05	0.00364382
9914	0.00112004	-0.0833832	-0.0822631	0.224584	0.223464	4.77625	7.97396	4.33523e-05	0.00369896
54414	0.037314	-0.127043	-0.0897294	0.15546	0.118146	7.41944	7.97095	4.3524e-05	0.00370102
134266	0.0192759	0.0912458	0.110522	-0.109623	-0.128899	8.95631	7.94977	4.47502e-05	0.00379243
10981	0.0135621	-0.079588	-0.0660259	0.115436	0.101874	7.00386	7.90256	4.76107e-05	0.00400936
840	-0.123149	0.0770182	-0.0461307	0.0981436	0.221293	5.86452	7.90225	4.76296e-05	0.00400936
7507	-0.00108989	0.179407	0.178317	-0.0647633	-0.0636734	6.52372	7.88102	4.89761e-05	0.00409252
9466	-0.0425545	0.140043	0.0974885	-0.0830812	-0.0405268	7.18711	7.88074	4.89939e-05	0.00409252
56833	-0.267112	0.178081	-0.0890301	0.131853	0.398964	6.57491	7.87898	4.9107e-05	0.00409252
6036	0.0438496	-0.092084	-0.0482343	0.271691	0.227842	11.2685	7.85203	5.08755e-05	0.00422587
3101	0.0542144	-0.142155	-0.0879411	0.137815	0.0836003	8.02327	7.84881	5.10911e-05	0.00422977
1880	-0.0129079	0.153483	0.140575	-0.123755	-0.110847	8.20612	7.82908	5.24318e-05	0.00432649
6671	-0.00743995	0.104391	0.0969511	-0.0703668	-0.0629268	8.50669	7.80278	5.42746e-05	0.00444496
3268	-0.00350724	0.14775	0.144243	-0.0807994	-0.0772922	7.99225	7.80072	5.4422e-05	0.00444496
128646	0.0722052	-0.154221	-0.0820158	0.107932	0.0357272	9.18941	7.80011	5.44649e-05	0.00444496
126917	0.0196449	0.124309	0.143954	-0.0926808	-0.112326	6.70673	7.79856	5.45763e-05	0.00444496
9219	-0.0129568	0.125568	0.112611	-0.0503021	-0.0373453	8.99761	7.79442	5.4874e-05	0.00445474
6303	0.0378226	-0.110944	-0.0731214	0.0853815	0.0475589	11.7722	7.78335	5.56774e-05	0.00450538
80177	-0.0246762	-0.384499	-0.409176	0.0216559	0.0463321	5.84221	7.75536	5.77626e-05	0.00463047
6283	0.0737234	-0.0766017	-0.00287833	0.113747	0.0400235	12.6009	7.75399	5.78668e-05	0.00463047
23172	-0.0555381	0.09526	0.0397219	-0.0656488	-0.0101108	8.69266	7.75362	5.78952e-05	0.00463047
51490	-0.0509049	0.138737	0.0878324	-0.0897176	-0.0388127	8.46204	7.75274	5.79617e-05	0.00463047
100127983	0.0232666	-0.257203	-0.233937	0.112747	0.0894799	6.87276	7.74912	5.82385e-05	0.00463782
11138	-0.0545465	-0.104911	-0.159457	0.121955	0.176502	7.20943	7.73998	5.89416e-05	0.00467896
9112	0.0166147	0.102096	0.11871	-0.05717	-0.0737847	7.6557	7.726	6.00344e-05	0.00475067
4134	-0.0903964	0.16736	0.0769637	-0.0320357	0.0583607	6.93958	7.70754	6.15083e-05	0.004852
56242	0.0804425	0.0809736	0.161416	-0.122929	-0.203371	7.18722	7.69466	6.2559e-05	0.00491941
6498	0.0824061	-0.0837167	-0.00131064	0.151405	0.0689988	6.84191	7.69168	6.28046e-05	0.00492329
3067	0.0704113	-0.112326	-0.041915	-0.289475	-0.359886	4.47277	7.68832	6.30819e-05	0.00492962
2323	-0.0433594	0.180843	0.137483	-0.0203913	0.0229682	10.6907	7.67167	6.44776e-05	0.0050125
79887	0.0695948	-0.0840525	-0.0144577	0.0966687	0.0270739	11.2765	7.67091	6.45421e-05	0.0050125
868	-0.0695797	0.133153	0.0635735	-0.102307	-0.0327277	9.89723	7.66444	6.5094e-05	0.00503976
7798	-0.129898	0.0802772	-0.049621	-0.135836	-0.00593747	6.27477	7.65545	6.58677e-05	0.00508398
7180	0.220669	-0.165362	0.0553063	0.313783	0.0931139	3.33575	7.64629	6.6665e-05	0.00512973
257415	0.139241	0.137373	0.276614	-0.199613	-0.338854	5.65659	7.63871	6.73332e-05	0.00515044
1050	0.092371	-0.0758241	0.0165469	0.163125	0.0707541	7.32983	7.63858	6.73448e-05	0.00515044
1731	-0.00591459	0.152443	0.146528	-0.0521205	-0.0462059	9.55695	7.63588	6.75845e-05	0.00515306
84641	0.0434607	-0.172225	-0.128764	0.0932732	0.0498125	10.2155	7.61448	6.95123e-05	0.00526647
116369	0.0419903	-0.288434	-0.246443	0.105093	0.0631025	8.40425	7.61413	6.95447e-05	0.00526647
55681	0.0596957	-0.0935263	-0.0338306	0.0615117	0.00181604	9.4179	7.61242	6.97017e-05	0.00526647
1840	0.0310168	0.107932	0.138949	-0.0900976	-0.121114	5.41598	7.59387	7.14222e-05	0.00537926
56052	-0.0223846	0.158967	0.136582	-0.0477876	-0.025403	7.86116	7.59173	7.16234e-05	0.00537926
5110	0.0511672	0.0045917	0.0557588	0.124069	0.072902	9.85259	7.57707	7.3018e-05	0.00546137
80896	0.0807271	-0.159829	-0.0791021	0.0429353	-0.0377917	10.0376	7.57568	7.31522e-05	0.00546137
23180	-0.0389264	0.141455	0.102529	-0.0931039	-0.0541775	7.65539	7.5677	7.39232e-05	0.00550257
23028	-0.00177508	0.0952864	0.0935113	-0.0733438	-0.0715687	7.25895	7.562	7.44802e-05	0.00552762
29097	0.0491732	-0.122375	-0.073202	0.110237	0.0610635	8.02308	7.55742	7.49302e-05	0.00554461
23355	0.0733935	-0.153751	-0.0803571	0.0629661	-0.0104274	8.93857	7.55315	7.53517e-05	0.00555941
26003	-0.0530906	0.137857	0.0847663	-0.0416646	0.0114259	9.64677	7.5433	7.63351e-05	0.00561544
89872	-0.0149493	-0.238648	-0.253597	0.247277	0.262226	6.15341	7.53648	7.70225e-05	0.00563004
51202	-0.0466745	0.145762	0.0990876	-0.0673634	-0.0206889	9.76212	7.5356	7.71122e-05	0.00563004
729177	-0.274342	0.114833	-0.159508	-0.14828	0.126061	4.61949	7.53467	7.72069e-05	0.00563004
404093	0.0483364	-0.0612964	-0.01296	0.110521	0.0621845	6.08911	7.52642	7.80493e-05	0.00567498
2334	0.0497143	-0.186283	-0.136569	0.16144	0.111725	6.20148	7.52296	7.84054e-05	0.00568439
57677	0.144363	0.108222	0.252585	-0.0180057	-0.162368	5.43215	7.51483	7.92487e-05	0.00572466
28385	0.244957	0.123758	0.368715	-0.133114	-0.378071	7.2965	7.51321	7.94172e-05	0.00572466
28912	0.0559013	0.209113	0.265014	-0.17804	-0.233941	9.59355	7.50063	8.0743e-05	0.00580355
7014	0.0101671	0.0722409	0.082408	-0.0271839	-0.037351	9.00243	7.49713	8.11155e-05	0.00581366
1397	0.0382635	0.0575034	0.0957669	-0.130531	-0.168795	5.36832	7.49168	8.1699e-05	0.00583167
28713	0.00045017	0.181703	0.182153	-0.118642	-0.119092	8.76289	7.49045	8.18317e-05	0.00583167
7554	-0.0113727	0.0255895	0.0142168	-0.0699052	-0.0585325	7.09119	7.46486	8.46348e-05	0.00599192
9524	-0.023238	0.107654	0.0844163	-0.0470745	-0.0238364	10.9464	7.46405	8.4725e-05	0.00599192
83401	-0.0766483	-0.0792143	-0.155863	0.0862395	0.162888	3.6959	7.4634	8.4797e-05	0.00599192
23095	0.0567927	-0.181922	-0.125129	0.101679	0.0448862	8.56706	7.46037	8.51367e-05	0.00599711
50943	-0.040015	0.163578	0.123563	-0.0890845	-0.0490696	5.97622	7.45848	8.53485e-05	0.00599711
149628	-0.0512568	0.207694	0.156437	-0.128427	-0.0771704	9.67954	7.4542	8.58303e-05	0.00601412
28815	-0.0704883	0.14226	0.071772	-0.0983287	-0.0278405	11.6179	7.45049	8.62506e-05	0.00602673
7267	-0.0188432	0.140024	0.121181	-0.0752671	-0.0564238	8.59445	7.44637	8.67196e-05	0.00604267
728084	0.189469	-0.283404	-0.0939354	-0.0844337	-0.273903	3.17723	7.43919	8.7543e-05	0.00608315
283848	-0.11894	0.156185	0.0372444	0.1185	0.23744	5.34677	7.41216	9.0715e-05	0.00628615
51232	0.0498478	0.138316	0.188163	-0.138386	-0.188234	5.4863	7.40219	9.19129e-05	0.00635161
51495	0.0376618	0.107596	0.145257	-0.0670764	-0.104738	7.06624	7.3809	9.45264e-05	0.00651427
23569	0.129813	-0.0631322	0.0666806	0.199775	0.0699622	10.1445	7.37	9.58934e-05	0.00659037
83874	-0.0473452	0.115995	0.0686499	-0.0550296	-0.00768438	8.08638	7.36661	9.63224e-05	0.00660177
10067	0.0254361	0.118219	0.143655	-0.0169375	-0.0423737	7.43481	7.36089	9.70499e-05	0.00661833
6546	0.0234417	-0.189366	-0.165924	0.0923759	0.0689342	8.30097	7.36036	9.71187e-05	0.00661833
139105	0.0639123	-0.261364	-0.197452	0.235135	0.171223	7.43883	7.35851	9.73556e-05	0.00661833
80315	-0.00102764	-0.133875	-0.134903	0.0720366	0.0730642	8.81549	7.35618	9.76539e-05	0.00662067
51474	-0.0268079	0.179513	0.152705	-0.113554	-0.0867456	6.37715	7.35121	9.82962e-05	0.00664626
11127	0.101323	0.15262	0.253943	-0.0898021	-0.191125	5.9286	7.34908	9.85719e-05	0.00664698
10402	0.0371718	-0.085569	-0.0483972	0.0971672	0.0599953	6.33702	7.34105	9.96194e-05	0.00668767
284371	0.00860225	0.116874	0.125476	-0.0714049	-0.0800071	8.18667	7.34037	9.97085e-05	0.00668767
221037	0.0774848	-0.0470267	0.0304581	-0.036822	-0.114307	10.228	7.32534	0.000101703	0.00680324
8853	0.0237356	-0.239491	-0.215756	0.163408	0.139673	6.24636	7.30791	0.000104065	0.00694272
11198	0.0715027	0.0663684	0.137871	-0.0415487	-0.113051	8.29373	7.30068	0.000105061	0.00698106
54536	0.0803701	-0.147614	-0.0672437	0.0704355	-0.00993456	9.35762	7.29942	0.000105236	0.00698106
10236	0.0150021	0.145031	0.160033	-0.0283137	-0.0433158	7.67976	7.2969	0.000105585	0.00698106
8751	-0.0679792	0.0824943	0.0145151	0.114882	0.182861	6.97001	7.2957	0.000105753	0.00698106
2359	-0.295811	0.187422	-0.108389	0.0390779	0.334889	4.67107	7.29005	0.000106543	0.00701477
9131	-0.0800343	0.162708	0.0826738	0.000941007	0.0809753	7.07283	7.28488	0.000107271	0.00703787
1536	-0.00267357	0.0100703	0.00739677	0.104151	0.106824	11.8948	7.28358	0.000107455	0.00703787
79066	0.0213875	0.151554	0.172942	-0.0506322	-0.0720197	6.7478	7.27301	0.000108961	0.00711795
6123	-0.113881	0.175737	0.0618555	-0.17874	-0.0648586	4.32096	7.25744	0.00011122	0.00724664
100996660	-0.0208652	0.0614893	0.0406241	0.170227	0.191092	5.53405	7.25511	0.000111562	0.00725011
9969	0.0204262	-0.0730105	-0.0525842	0.0353552	0.0149289	9.79531	7.25243	0.000111958	0.007257
79068	-0.0229024	0.113841	0.0909389	-0.0609995	-0.0380971	8.33381	7.24623	0.000112877	0.00729771
55314	-0.0423735	-0.08062	-0.122994	0.173225	0.215598	6.49048	7.2416	0.000113567	0.00732346
740	0.00974259	0.0843151	0.0940576	-0.0414278	-0.0511704	8.33889	7.23436	0.000114656	0.00737474
283149	0.0313504	0.123173	0.154524	-0.0643696	-0.09572	7.70445	7.23216	0.000114989	0.00737721
26996	0.128894	-0.182697	-0.0538027	0.142273	0.0133792	8.3126	7.22204	0.000116533	0.00743727
79084	-0.0907288	0.122938	0.0322096	0.0333055	0.124034	7.17636	7.22199	0.000116541	0.00743727
10943	0.0507576	-0.109156	-0.058398	0.0837901	0.0330325	8.54003	7.21834	0.000117102	0.00743727
28479	-0.00981551	0.217091	0.207276	-0.141661	-0.131846	10.9392	7.21829	0.000117111	0.00743727
64073	-0.0639162	-0.245813	-0.309729	0.0868856	0.150802	5.72883	7.21418	0.000117746	0.00745873
23043	-0.0717786	0.144048	0.0722696	-0.0959091	-0.0241305	8.72199	7.20478	0.000119214	0.00753273
28468	0.0633905	0.266637	0.330027	-0.198853	-0.262243	8.80565	7.19854	0.000120199	0.00757589
56034	0.061914	-0.0681376	-0.00622366	0.171797	0.109883	5.32419	7.18909	0.000121707	0.00765165
79696	-0.00622991	0.00214912	-0.00408079	-0.110891	-0.104662	4.08674	7.17803	0.000123494	0.00774461
90488	0.0713306	0.079693	0.151024	-0.0756435	-0.146974	7.77944	7.17224	0.00012444	0.00776631
26873	0.0381628	-0.226201	-0.188038	0.0362859	-0.0018769	5.36525	7.17212	0.000124459	0.00776631
2153	0.090863	-0.245908	-0.155045	0.128658	0.0377947	9.4116	7.1653	0.000125584	0.00780214
79730	0.0700405	-0.317205	-0.247164	0.11484	0.0447997	8.09234	7.16277	0.000126003	0.00780214
192111	-0.0790184	0.128204	0.0491853	-0.0806556	-0.00163716	7.31026	7.16198	0.000126135	0.00780214
65010	-0.00766429	-0.0023526	-0.0100169	0.142627	0.150292	5.84129	7.16112	0.000126277	0.00780214
2681	0.0367327	-0.269735	-0.233003	0.234308	0.197575	4.78855	7.1581	0.000126781	0.00781402
3779	-0.0483388	-0.055681	-0.10402	0.118787	0.167126	6.86905	7.15431	0.000127417	0.00783397
28629	0.00593312	0.194671	0.200604	-0.0727105	-0.0786437	10.5619	7.14337	0.000129268	0.00792835
2983	-0.00629304	-0.271359	-0.277652	0.140788	0.147081	7.1844	7.12639	0.000132195	0.00807423
10810	-0.0464666	-0.332969	-0.379436	0.139404	0.185871	6.17934	7.12584	0.000132291	0.00807423
8724	0.120117	-0.101349	0.0187685	0.168685	0.0485684	11.5297	7.11777	0.000133707	0.00814085
916	-0.00433644	0.154949	0.150613	-0.0577641	-0.0534276	9.73073	7.11246	0.000134647	0.00817206
9159	-0.0657767	0.139808	0.0740308	-0.0713001	-0.00552335	9.32922	7.1112	0.000134871	0.00817206
140564	-0.0489359	0.16086	0.111924	-0.0869721	-0.0380362	8.87993	7.09639	0.00013753	0.00831313
10158	0.0606857	-0.148239	-0.0875529	-0.227138	-0.287824	10.5751	7.06064	0.000144172	0.008673
91	0.0582414	-0.0853782	-0.0271368	0.108206	0.0499649	7.63572	7.06006	0.000144283	0.008673
55341	-0.0480773	0.132375	0.0842975	-0.0673769	-0.0192997	8.15951	7.05881	0.000144521	0.008673
272	0.0796241	-0.158031	-0.0784065	0.101854	0.0222299	8.09747	7.05346	0.000145545	0.0087136
285600	0.0985872	-0.224352	-0.125765	0.106957	0.00836994	9.01368	7.04531	0.000147117	0.00878677
93432	0.0914854	-0.308526	-0.217041	0.101315	0.0098294	7.36232	7.0428	0.000147606	0.00879501
286144	0.0230193	-0.128541	-0.105522	0.0961992	0.07318	6.93052	7.0361	0.000148917	0.00885211
79895	0.0517147	-0.158334	-0.10662	0.18858	0.136865	7.72404	7.03083	0.000149956	0.0088776
145567	0.0110223	-0.186567	-0.175544	0.146325	0.135302	7.10693	7.02957	0.000150205	0.0088776
225	0.0302312	0.212652	0.242883	-0.00542708	-0.0356582	7.84435	7.02855	0.000150408	0.0088776
9221	-0.0955776	0.171683	0.0761051	-0.0776492	0.0179284	7.49354	7.0252	0.000151074	0.00888917
6541	-0.00880583	0.0818112	0.0730054	0.115504	0.12431	6.35964	7.02401	0.000151312	0.00888917
5164	-0.0168659	-0.0590138	-0.0758796	-0.129835	-0.112969	6.77231	7.01398	0.000153328	0.00898653
51207	0.0469226	-0.0477924	-0.000869803	0.157266	0.110344	4.76783	7.00354	0.000155454	0.00907717
644943	0.0810555	-0.111502	-0.0304461	-0.0555736	-0.136629	2.79152	7.00284	0.000155598	0.00907717
285154	0.0300108	-0.234971	-0.20496	0.141267	0.111256	5.00506	6.9985	0.000156493	0.00908352
27035	0.0846312	-0.0958311	-0.0111999	-0.0508485	-0.13548	3.14428	6.99801	0.000156594	0.00908352
994	-0.0960406	0.172243	0.076202	-0.0967743	-0.000733743	8.21971	6.99704	0.000156794	0.00908352
400759	-0.178524	0.0236786	-0.154846	0.136874	0.315398	3.86223	6.99253	0.000157731	0.00908377
22903	-0.00995356	-0.0765187	-0.0864722	0.21599	0.225943	4.84114	6.99115	0.000158018	0.00908377
84775	0.0301987	0.137178	0.167377	-0.0972438	-0.127443	5.93725	6.99065	0.000158121	0.00908377
2791	0.0278376	-0.222259	-0.194422	0.233917	0.206079	8.55282	6.99006	0.000158246	0.00908377
474344	-0.0855478	0.174196	0.0886487	-0.0528916	0.0326562	8.84028	6.98085	0.00016018	0.00913898
28395	0.070386	0.242337	0.312723	-0.15463	-0.225016	9.77713	6.97891	0.000160591	0.00913898
90338	-0.00579336	0.0487869	0.0429935	-0.0842288	-0.0784355	7.50015	6.97888	0.000160598	0.00913898
147407	-0.277975	0.172362	-0.105613	-0.182795	0.0951803	4.00135	6.97856	0.000160665	0.00913898
55432	0.0319022	-0.0849502	-0.053048	0.215895	0.183992	5.93915	6.97345	0.000161752	0.00917999
57585	-0.031578	0.0306083	-0.000969722	-0.0954467	-0.0638687	6.73433	6.96946	0.000162607	0.00920769
359948	0.00523754	0.0436391	0.0488767	0.101511	0.0962735	8.78393	6.96699	0.000163138	0.00921692
220042	0.104553	-0.12974	-0.0251874	0.164002	0.0594488	7.53053	6.95913	0.000164839	0.00928926
55758	0.0419183	-0.0459651	-0.00404672	0.086016	0.0440977	8.74928	6.95766	0.000165159	0.00928926
285758	0.108607	-0.265464	-0.156857	0.128803	0.020196	2.43528	6.95102	0.000166613	0.00931598
202374	-0.0106651	-0.0713263	-0.0819914	-0.0828108	-0.0721457	3.0004	6.95092	0.000166635	0.00931598
6539	-0.00684493	-0.040991	-0.0478359	0.139561	0.146406	6.30346	6.95041	0.000166748	0.00931598
203859	-0.0216873	-0.09738	-0.119067	0.182753	0.204441	4.88345	6.93622	0.0001699	0.00946051
375449	-0.00552266	-0.198048	-0.203571	-0.0195085	-0.0139859	6.54216	6.93538	0.000170089	0.00946051
375759	0.127836	-0.121718	0.00611806	-0.0314216	-0.159258	5.13315	6.92735	0.000171901	0.00954014
5139	0.00177007	-0.255767	-0.253997	0.13152	0.12975	4.35341	6.9123	0.000175352	0.00971017
125336	0.00104809	-0.148596	-0.147548	0.143438	0.14239	4.99719	6.90696	0.000176592	0.00974661
28442	0.0769071	0.205354	0.282261	-0.191048	-0.267955	8.85284	6.90613	0.000176787	0.00974661
5046	-0.0782855	-0.1434	-0.221685	0.165149	0.243434	6.21516	6.89981	0.000178269	0.00979529
3811	-0.0858952	0.234896	0.149001	-0.205068	-0.119173	4.48968	6.89903	0.000178451	0.00979529
7741	-0.095748	0.128399	0.0326515	-0.0695622	0.0261858	7.40489	6.89389	0.000179667	0.00984052
84916	0.0106048	0.08922	0.0998247	-0.0465989	-0.0572037	8.66184	6.88782	0.000181113	0.00989809
84662	0.00432439	-0.138206	-0.133882	0.0907034	0.086379	5.50326	6.87957	0.000183098	0.0099848

## Sheet: CV_Fold6
ENTREZ_GENE_ID	dif_T1vsT2	T1_Term_vs_SPTB	T2_Term_vs_SPTB	Time_Term	Time_SPTB	AveExpr	F	P.Value	adj.P.Val
2205	0.195627	0.084717	0.280344	-0.366786	-0.562413	6.20249	18.9606	4.52478e-11	1.13509e-06
3005	0.0412675	0.000224543	0.0414921	0.426164	0.384897	8.3908	17.5255	2.53412e-10	2.55266e-06
2040	0.00532897	-0.0309599	-0.025631	0.209648	0.204319	11.0539	17.3715	3.05269e-10	2.55266e-06
1088	0.18162	-0.16758	0.0140397	0.842558	0.660938	8.13785	15.2526	4.06612e-09	2.18538e-05
154664	0.0340946	-0.144318	-0.110223	0.633774	0.599679	6.40514	15.1183	4.79998e-09	2.18538e-05
1669	0.246188	-0.101737	0.144451	0.870595	0.624407	8.61507	14.9329	6.03637e-09	2.18538e-05
3934	0.138131	-0.133286	0.00484469	0.719328	0.581197	9.84176	14.9247	6.0981e-09	2.18538e-05
671	0.110829	-0.110102	0.000727439	0.630648	0.519818	9.02969	14.7305	7.75623e-09	2.43216e-05
100113407	0.109114	-0.0987173	0.0103965	0.195189	0.0860751	6.81413	14.5762	9.3931e-09	2.61817e-05
27020	0.0014962	-0.0724146	-0.0709184	0.0647663	0.0632701	10.3632	14.2699	1.37471e-08	3.4486e-05
4680	0.186519	-0.151532	0.0349862	0.795317	0.608798	6.85983	14.0325	1.84801e-08	4.21448e-05
9070	0.0307113	-0.018813	0.0118983	0.10287	0.0721584	9.32193	13.8878	2.21386e-08	4.62808e-05
22915	0.0634655	-0.390064	-0.326598	0.334109	0.270644	6.25132	13.7348	2.68036e-08	5.09593e-05
23446	0.0371541	-0.0185608	0.0185933	0.122883	0.0857292	7.91015	13.6875	2.84394e-08	5.09593e-05
8993	0.126475	-0.0273251	0.0991499	0.288368	0.161893	10.1073	13.5483	3.38568e-08	5.19021e-05
10184	0.00379824	-0.0934914	-0.0896932	0.250709	0.246911	6.61166	13.5439	3.40411e-08	5.19021e-05
7027	-0.00101938	0.000665214	-0.000354161	0.207534	0.208553	9.89192	13.5179	3.51724e-08	5.19021e-05
53831	0.202147	-0.14933	0.0528178	0.424326	0.222179	5.85839	13.3847	4.15684e-08	5.79325e-05
89872	0.0139597	-0.285971	-0.272011	0.332312	0.318352	6.15827	13.1952	5.27379e-08	6.47095e-05
6272	-0.0683992	0.00473696	-0.0636623	0.141461	0.20986	9.65207	13.1579	5.52673e-08	6.47095e-05
4317	0.121545	-0.146599	-0.0250534	0.693304	0.571758	10.3649	13.1388	5.66127e-08	6.47095e-05
412	-0.0932098	-0.0381984	-0.131408	0.127637	0.220847	7.5157	13.1369	5.67491e-08	6.47095e-05
4353	0.1419	-0.0602233	0.0816771	0.591264	0.449364	6.28377	12.9516	7.16537e-08	7.5047e-05
4973	0.223061	-0.0996955	0.123366	0.74645	0.523389	7.05866	12.8955	7.69085e-08	7.5047e-05
1991	0.112504	-0.0180032	0.0945011	0.651953	0.539448	7.38269	12.8895	7.74894e-08	7.5047e-05
51164	0.0300955	-0.0829294	-0.0528339	0.120102	0.0900067	8.16043	12.8588	8.05505e-08	7.5047e-05
5208	-0.0161963	-0.103166	-0.119362	0.177954	0.19415	7.58885	12.8566	8.07729e-08	7.5047e-05
6947	0.15898	-0.0601118	0.0988682	0.604728	0.445748	8.46223	12.7215	9.57826e-08	8.58143e-05
9619	0.0877627	-0.0254371	0.0623256	-0.261174	-0.348936	7.48196	12.6803	1.00896e-07	8.72789e-05
8819	-0.0152794	-0.0548305	-0.0701099	0.166421	0.1817	7.32833	12.6209	1.08761e-07	9.09463e-05
3267	-0.0314731	-0.0372149	-0.068688	0.0520066	0.0834797	11.0856	12.5023	1.26351e-07	9.72593e-05
64746	0.0172456	0.079959	0.0972046	-0.0548053	-0.0720509	9.38838	12.4974	1.27145e-07	9.72593e-05
221037	0.104146	-0.064744	0.0394023	-0.0488629	-0.153009	10.2182	12.4924	1.27942e-07	9.72593e-05
51477	-0.0661945	0.11102	0.0448253	-0.124068	-0.0578732	5.96347	12.4232	1.39661e-07	0.000103045
51108	0.0553283	-0.059881	-0.00455274	0.144535	0.0892069	10.9439	12.3044	1.6232e-07	0.000116341
128346	-0.0524605	0.0288774	-0.0235831	0.0993217	0.151782	10.5335	12.0199	2.32901e-07	0.000162293
6768	-0.0938928	0.0461846	-0.0477082	0.189373	0.283265	6.60418	11.9528	2.53606e-07	0.000167383
167555	0.0855275	-0.121213	-0.0356857	0.239386	0.153859	6.76015	11.9365	2.58934e-07	0.000167383
10321	0.149229	-0.0714517	0.0777774	0.6803	0.531071	8.39809	11.9014	2.70734e-07	0.000167383
820	0.11116	-0.0110057	0.100154	0.474604	0.363444	8.03186	11.8955	2.72775e-07	0.000167383
4312	-0.0030343	-0.187009	-0.190043	0.397027	0.400061	3.84817	11.8932	2.73568e-07	0.000167383
714	-0.128254	0.0100401	-0.118214	0.250733	0.378986	4.85117	11.8278	2.97319e-07	0.000177584
383	0.226717	-0.218701	0.00801554	0.439344	0.212627	7.74754	11.804	3.06448e-07	0.00017878
93035	-0.00591841	-0.227266	-0.233184	0.175261	0.18118	4.51371	11.7668	3.21334e-07	0.000181173
6897	0.0159786	0.116583	0.132561	0.149543	0.133565	6.89581	11.7579	3.24993e-07	0.000181173
56670	0.183733	-0.201294	-0.0175614	0.404923	0.22119	4.38408	11.6924	3.53265e-07	0.00018855
4057	0.135998	-0.088841	0.047157	0.691795	0.555797	9.64565	11.6923	3.5332e-07	0.00018855
566	0.0377479	-0.0253787	0.0123692	0.414983	0.377235	6.27708	11.6598	3.68253e-07	0.00018855
4318	0.116083	-0.0801644	0.0359187	0.244475	0.128392	10.67	11.6597	3.68291e-07	0.00018855
29116	0.0658121	-0.0611151	0.00469708	-0.12397	-0.189782	8.66985	11.6093	3.92719e-07	0.000197035
1511	0.136615	0.099002	0.235617	0.523186	0.386571	5.32682	11.4976	4.52824e-07	0.000220405
10562	0.176205	-0.342432	-0.166227	0.923602	0.747397	9.09092	11.4907	4.56871e-07	0.000220405
29094	0.0619691	-0.252232	-0.190263	0.194457	0.132488	9.90309	11.4444	4.84671e-07	0.000229405
2972	-0.0518992	0.0729652	0.021066	-0.122079	-0.07018	6.47378	11.3051	5.79033e-07	0.000268993
64805	0.112729	-0.251094	-0.138364	0.271701	0.158972	7.03877	11.2575	6.1541e-07	0.000280694
116236	-0.131144	0.0975856	-0.0335583	-0.184527	-0.053383	6.62892	11.1084	7.44704e-07	0.000333601
441864	0.0260049	-0.0177591	0.00824583	0.585709	0.559704	6.28662	11.0294	8.23971e-07	0.000362634
64078	0.0760065	-0.0247016	0.0513049	0.286936	0.21093	4.31478	10.9749	8.83651e-07	0.000372934
4118	-0.0188484	0.0973212	0.0784728	0.175874	0.194723	10.2395	10.9682	8.91267e-07	0.000372934
3779	-0.091272	-0.0460789	-0.137351	0.132814	0.224086	6.88485	10.9676	8.91973e-07	0.000372934
23136	-0.112573	0.00719966	-0.105374	0.165341	0.277914	7.56927	10.9468	9.16039e-07	0.000376717
54414	0.0238375	-0.114241	-0.0904033	0.183231	0.159393	7.428	10.925	9.42013e-07	0.000381151
5273	0.20712	-0.134725	0.0723953	0.703951	0.496831	6.92461	10.8741	1.00552e-06	0.000400387
28410	-0.222525	0.366285	0.14376	-0.469959	-0.247434	5.01289	10.8188	1.07949e-06	0.000423127
100616349	-0.170351	-0.0892408	-0.259592	0.212544	0.382895	7.36032	10.8009	1.10463e-06	0.000426317
5352	0.0652209	-0.22144	-0.156219	0.249504	0.184283	4.15645	10.77	1.14932e-06	0.000436848
7071	-0.0739661	0.0345018	-0.0394644	0.128695	0.202662	8.637	10.7045	1.25015e-06	0.000468078
128372	-0.0551467	0.0424056	-0.0127411	0.473505	0.528652	5.3138	10.6789	1.29193e-06	0.000476607
56729	-0.0390559	0.00220584	-0.03685	0.34354	0.382596	5.90538	10.5384	1.54781e-06	0.00056273
93978	-0.0597848	-0.182833	-0.242618	0.26568	0.325465	6.77978	10.4367	1.76408e-06	0.000624151
23328	-0.120083	0.058192	-0.0618911	0.190081	0.310164	6.15447	10.4316	1.77572e-06	0.000624151
79674	0.0722677	-0.126888	-0.0546206	0.328352	0.256084	5.61341	10.4248	1.79139e-06	0.000624151
284417	-0.143467	0.0359868	-0.10748	0.127006	0.270473	6.54803	10.399	1.85187e-06	0.000636384
23248	-0.0377149	0.0920967	0.0543818	-0.0797952	-0.0420803	9.5055	10.3817	1.89364e-06	0.000640045
3600	-0.213927	0.0459726	-0.167955	0.120147	0.334074	5.26453	10.3677	1.92816e-06	0.000640045
27250	0.0340497	0.0725842	0.106634	-0.0806085	-0.114658	8.28365	10.3633	1.93907e-06	0.000640045
55432	-0.0391148	-0.0616313	-0.100746	0.228322	0.267437	5.96253	10.3076	2.08328e-06	0.000678717
932	0.234331	-0.215812	0.0185191	0.650632	0.416301	8.55803	10.297	2.11211e-06	0.000679286
5627	0.0471656	-0.272229	-0.225064	0.26607	0.218904	6.28431	10.2257	2.31529e-06	0.000735208
80853	0.0621775	-0.0532637	0.00891388	0.105163	0.0429856	9.93741	10.1787	2.46007e-06	0.000771415
10645	0.0979692	-0.176393	-0.0784239	0.0640204	-0.0339488	9.75303	10.1014	2.71817e-06	0.000841828
10251	0.0257855	-0.0402501	-0.0144646	0.153772	0.127987	6.70477	10.0574	2.87733e-06	0.000880253
8754	0.0501403	-0.106171	-0.056031	0.125426	0.0752857	7.98272	9.97234	3.21139e-06	0.000970613
6541	-0.0366498	0.101413	0.0647631	0.12722	0.16387	6.35479	9.96048	3.26097e-06	0.000972909
2852	-0.0334125	-0.0780365	-0.111449	0.120546	0.153959	5.83467	9.95113	3.30064e-06	0.000972909
11261	0.0267278	-0.0671508	-0.040423	0.126833	0.100105	8.04373	9.94304	3.33533e-06	0.000972909
2791	0.141732	-0.266223	-0.124491	0.306139	0.164407	8.5644	9.92545	3.41206e-06	0.000975445
116362	0.207533	-0.160223	0.0473098	0.237962	0.0304292	5.67051	9.91522	3.45749e-06	0.000975445
286333	-0.2514	0.0804369	-0.170963	0.2148	0.4662	6.0773	9.9145	3.46068e-06	0.000975445
118932	0.106507	-0.140514	-0.0340069	0.365418	0.258911	7.44063	9.90003	3.52604e-06	0.000982824
59307	-0.0524034	0.125386	0.0729822	-0.105165	-0.0527614	8.34374	9.83973	3.8121e-06	0.00105088
28503	0.223685	0.269485	0.49317	-0.169956	-0.393641	7.13097	9.82522	3.88435e-06	0.00105916
8218	-0.0347077	0.0639908	0.029283	0.206395	0.241102	6.03361	9.81411	3.9406e-06	0.00106294
7533	0.0285419	-0.0441205	-0.0155786	0.138331	0.109789	7.93224	9.77133	4.16491e-06	0.0011115
7779	-0.0298188	-0.0561984	-0.0860173	0.101904	0.131722	7.73949	9.73512	4.36485e-06	0.0011526
55331	0.0253388	-0.0490068	-0.0236679	0.149583	0.124244	8.22727	9.69521	4.59635e-06	0.00120108
64773	-0.0998592	0.0673253	-0.0325339	-0.128675	-0.0288158	7.92285	9.6689	4.75574e-06	0.00122992
948	0.0338188	-0.0552523	-0.0214335	0.159187	0.125368	9.90753	9.63924	4.94207e-06	0.00126507
5657	0.0604125	0.0568153	0.117228	0.427505	0.367092	5.23566	9.60006	5.19948e-06	0.0013114
4015	-0.143448	-0.089231	-0.232679	0.092802	0.23625	3.90966	9.59007	5.26724e-06	0.0013114
91746	0.0332101	0.0137504	0.0469605	-0.0626664	-0.0958766	9.58186	9.58822	5.27988e-06	0.0013114
100289635	-0.167749	0.3667	0.198951	-0.113915	0.0538338	6.25975	9.56363	5.45097e-06	0.00134062
129642	0.149502	-0.148762	0.000739508	0.140509	-0.00899307	10.3159	9.52465	5.73359e-06	0.00139644
257019	-0.00707001	-0.055803	-0.062873	0.179065	0.186135	6.41038	9.50765	5.86143e-06	0.0014033
139735	-0.0782876	-0.00833496	-0.0866225	0.167209	0.245496	4.49552	9.50604	5.87366e-06	0.0014033
2887	0.0560975	-0.239553	-0.183455	0.168354	0.112256	6.05284	9.49811	5.93439e-06	0.00140443
28638	-0.0399204	0.132762	0.092842	-0.0976773	-0.0577569	12.6113	9.47317	6.1296e-06	0.00141895
388387	0.0481559	-0.0277498	0.0204061	0.187257	0.139101	5.02536	9.47229	6.13659e-06	0.00141895
284391	0.150569	0.178988	0.329557	-0.142805	-0.293374	6.43881	9.4644	6.19975e-06	0.00141895
11198	0.0854582	0.0675478	0.153006	-0.0447457	-0.130204	8.28622	9.46164	6.22197e-06	0.00141895
7226	0.0146337	-0.0920344	-0.0774007	0.166572	0.151939	7.16361	9.43321	6.45584e-06	0.00145712
51523	-0.0372859	0.0964709	0.059185	-0.131612	-0.0943259	7.6007	9.4273	6.50552e-06	0.00145712
441168	-0.138842	-0.0455061	-0.184349	0.177611	0.316454	7.69231	9.34174	7.26991e-06	0.00161392
284406	-0.0678801	0.186414	0.118534	-0.151296	-0.0834162	5.99564	9.30212	7.65398e-06	0.00166359
80832	0.00167998	0.0192029	0.0208829	0.237693	0.236013	5.06538	9.30053	7.66979e-06	0.00166359
50615	-0.117861	0.164227	0.0463657	-0.120867	-0.00300586	6.97934	9.29824	7.6926e-06	0.00166359
8395	0.0780369	-0.0523195	0.0257174	0.238608	0.160571	7.69757	9.28888	7.78672e-06	0.00166955
329	0.10647	-0.118912	-0.012442	0.141991	0.0355217	9.14394	9.26391	8.04358e-06	0.00171001
55825	0.0544909	0.0122126	0.0667034	0.156029	0.101539	6.69639	9.25002	8.19011e-06	0.00172565
54910	-0.074557	0.0925244	0.0179674	-0.133612	-0.0590546	6.70251	9.23958	8.30196e-06	0.00172565
9551	0.18293	-0.0795531	0.103377	0.189345	0.00641548	7.43123	9.23557	8.34542e-06	0.00172565
7184	0.0643731	0.129275	0.193648	-0.0748536	-0.139227	10.038	9.22943	8.41228e-06	0.00172565
1359	0.230172	-0.027485	0.202687	-0.303924	-0.534096	5.606	9.22498	8.4611e-06	0.00172565
5376	0.125809	-0.0706738	0.0551348	-0.198796	-0.324605	5.78331	9.16413	9.15774e-06	0.00185267
7554	-0.0240727	0.0168177	-0.00725497	-0.083528	-0.0594553	7.08739	9.09795	9.98123e-06	0.00200311
8724	0.0661355	-0.0462946	0.0198409	0.177893	0.111758	11.5418	9.07835	1.0239e-05	0.00203854
3652	0.0346157	0.106886	0.141501	-0.0805124	-0.115128	6.75697	9.06561	1.04103e-05	0.00205632
825	0.0023398	0.00638178	0.00872158	0.181673	0.179334	7.84251	9.04803	1.06512e-05	0.00208746
84131	-0.0878624	0.213172	0.12531	-0.171826	-0.0839639	7.37189	8.98318	1.15897e-05	0.00224482
2206	0.0478334	0.0192219	0.0670553	-0.356125	-0.403959	3.99412	8.97569	1.17034e-05	0.00224482
6689	-0.0074188	0.111495	0.104076	-0.130394	-0.122975	6.72816	8.97443	1.17225e-05	0.00224482
6478	0.0502478	-0.0392527	0.0109951	0.264035	0.213787	11.0429	8.96111	1.19278e-05	0.00226682
256435	0.096714	-0.206631	-0.109917	0.172335	0.0756206	6.20189	8.92904	1.24367e-05	0.00233057
79649	-0.00267177	0.107251	0.104579	-0.0701889	-0.0675172	7.722	8.92828	1.2449e-05	0.00233057
94031	0.00984559	-0.0112611	-0.00141547	0.22224	0.212394	4.72446	8.90632	1.28104e-05	0.00237693
56888	0.0308705	-0.0465826	-0.0157121	0.0605607	0.0296901	10.2472	8.90179	1.28862e-05	0.00237693
309	-0.0838645	0.17915	0.095285	-0.101687	-0.0178221	10.7441	8.8889	1.31046e-05	0.00239957
217	-0.0468872	0.0456947	-0.00119246	0.160319	0.207206	8.73507	8.86553	1.35098e-05	0.00245585
1118	0.0919361	-0.00197697	0.0899591	0.517346	0.42541	5.48335	8.84877	1.38083e-05	0.00249205
64763	0.0265895	0.0812489	0.107838	-0.07094	-0.0975294	7.43417	8.83934	1.3979e-05	0.00250485
3753	0.0749148	-0.125061	-0.050146	0.15467	0.0797548	5.85621	8.82339	1.42728e-05	0.00253935
23064	0.0133309	-0.000956088	0.0123748	-0.0671763	-0.0805072	9.96208	8.80407	1.4637e-05	0.00257073
163732	0.0702277	-0.0436573	0.0265704	0.20469	0.134462	6.81923	8.79986	1.47176e-05	0.00257073
5169	0.0113222	0.0332483	0.0445705	-0.189374	-0.200696	4.1557	8.79536	1.48043e-05	0.00257073
54843	-0.102679	0.201786	0.0991075	-0.176903	-0.0742238	6.5272	8.79252	1.48591e-05	0.00257073
1950	0.123235	-0.323847	-0.200612	0.248833	0.125597	5.474	8.78143	1.50756e-05	0.00259032
139105	0.104593	-0.222035	-0.117442	0.300857	0.196264	7.45256	8.77097	1.52828e-05	0.00259141
1668	0.224141	0.00703055	0.231172	0.907783	0.683642	7.55205	8.77067	1.52889e-05	0.00259141
10079	0.147165	-0.255102	-0.107936	0.229815	0.0826493	5.76804	8.76552	1.53918e-05	0.00259141
257415	0.238041	0.0687306	0.306772	-0.182	-0.420041	5.63576	8.73838	1.59466e-05	0.00266691
28623	-0.0748168	0.221641	0.146824	-0.168876	-0.0940588	8.4151	8.72307	1.62684e-05	0.00270271
51390	0.148684	-0.205983	-0.0572989	0.129513	-0.0191714	6.77311	8.71401	1.64619e-05	0.00271687
3811	-0.0297148	0.234652	0.204937	-0.207169	-0.177454	4.52876	8.68732	1.70454e-05	0.00279477
974	0.00387841	0.122385	0.126264	-0.158616	-0.162494	8.57737	8.67661	1.72855e-05	0.00281574
478	-0.204102	0.138216	-0.0658859	-0.172761	0.031341	5.96464	8.63864	1.81639e-05	0.00292613
713	-0.0396507	0.0101077	-0.029543	0.251845	0.291496	5.49768	8.63727	1.81964e-05	0.00292613
51133	-0.0344079	0.0783829	0.043975	0.142125	0.176533	5.28712	8.6071	1.89277e-05	0.00302433
10520	-0.020095	0.0974705	0.0773756	-0.118182	-0.0980869	6.97709	8.5992	1.91239e-05	0.00303635
90338	0.0540157	0.0514245	0.10544	-0.0598521	-0.113868	7.47823	8.58204	1.95576e-05	0.00308567
90381	0.0139269	-0.0389822	-0.0250553	0.271186	0.257259	4.17225	8.57126	1.98349e-05	0.00310074
401409	0.117941	-0.0497051	0.0682362	0.20157	0.0836283	6.67885	8.56874	1.99003e-05	0.00310074
660	0.213823	-0.229462	-0.0156395	0.236396	0.0225727	6.22547	8.51653	2.13053e-05	0.00329917
1528	0.0464465	0.00102033	0.0474668	0.189877	0.14343	8.71884	8.49328	2.19625e-05	0.00338007
154214	0.00458849	-0.0195667	-0.0149782	0.178616	0.174027	5.89542	8.46452	2.28041e-05	0.00344136
5806	-0.0558035	0.0270337	-0.0287698	0.227385	0.283188	4.84772	8.4631	2.28466e-05	0.00344136
65010	-0.0235318	0.068637	0.0451051	0.141176	0.164708	5.83263	8.46278	2.2856e-05	0.00344136
5339	-0.025097	-0.127115	-0.152212	0.0208806	0.0459776	7.05038	8.46099	2.29095e-05	0.00344136
253143	-0.0208504	0.0407831	0.0199327	-0.0764945	-0.0556441	8.27897	8.45292	2.31527e-05	0.00345646
10810	0.0242231	-0.303459	-0.279235	0.238907	0.214684	6.19943	8.44713	2.33286e-05	0.00345646
55076	0.158629	-0.125726	0.0329023	0.243634	0.0850055	3.34559	8.44403	2.34233e-05	0.00345646
717	-0.0653902	0.0217351	-0.0436551	0.178517	0.243907	4.53109	8.43076	2.38332e-05	0.00349637
4134	-0.143652	0.174447	0.0307949	-0.0455156	0.0981367	6.94544	8.41467	2.43402e-05	0.00353387
1509	0.0144363	0.0301131	0.0445494	0.069225	0.0547886	12.0364	8.41371	2.43706e-05	0.00353387
83938	-0.0803187	0.00166125	-0.0786574	0.148679	0.228997	5.75615	8.39838	2.48644e-05	0.00358477
3680	-0.011086	0.0194846	0.00839862	0.312961	0.324047	5.17794	8.3924	2.50596e-05	0.00359226
8460	0.0878582	-0.278537	-0.190679	0.279247	0.191389	7.56483	8.38145	2.5421e-05	0.00360353
54987	-0.0353501	0.177709	0.142359	-0.029946	0.00540415	9.59281	8.37823	2.55285e-05	0.00360353
55164	-0.0722516	0.135544	0.0632922	-0.0774389	-0.00518728	7.76887	8.37701	2.55691e-05	0.00360353
64118	-0.0289442	0.0993592	0.070415	0.0718496	0.100794	7.50708	8.36864	2.58506e-05	0.00362284
166	-0.0610387	0.136664	0.0756249	-0.0994185	-0.0383798	10.4494	8.35729	2.62375e-05	0.00365663
391114	-0.0454799	-0.115817	-0.161297	0.358648	0.404127	4.81024	8.33513	2.70094e-05	0.00374342
59084	-0.0159531	0.189315	0.173362	-0.179419	-0.163466	5.89436	8.30819	2.79787e-05	0.00385084
3695	-0.171554	0.185337	0.013783	-0.136283	0.0352719	8.45645	8.30472	2.81059e-05	0.00385084
79746	-0.134597	-0.0201864	-0.154783	0.133639	0.268236	6.03102	8.30095	2.8245e-05	0.00385084
51804	-0.113088	-0.0690925	-0.182181	-0.105907	0.00718103	3.28622	8.29233	2.85656e-05	0.0038735
100127983	0.132004	-0.308923	-0.176919	0.125127	-0.00687641	6.88707	8.27625	2.9173e-05	0.00393459
51582	0.0426428	-0.0377664	0.00487645	0.0909912	0.0483484	9.00008	8.26059	2.97775e-05	0.00399464
6037	0.134878	-0.0152708	0.119607	0.58282	0.447943	8.72553	8.23429	3.08207e-05	0.0041126
4048	-0.0190833	-0.108941	-0.128024	0.0980993	0.117183	10.9058	8.22189	3.13255e-05	0.00415603
729177	-0.260938	0.0935892	-0.167349	-0.168726	0.0922123	4.62644	8.21819	3.14775e-05	0.00415603
28624	-0.00203602	0.215727	0.213691	-0.0871982	-0.0851622	9.90922	8.21083	3.17824e-05	0.0041743
10771	-0.0436059	0.115288	0.0716821	-0.0867082	-0.0431023	6.73816	8.20213	3.21465e-05	0.00420015
81442	0.0904425	-0.128948	-0.0385059	0.375311	0.284868	5.44132	8.18904	3.27028e-05	0.00424656
93663	0.00870335	-0.0941442	-0.0854409	0.116793	0.108089	7.7329	8.18583	3.28403e-05	0.00424656
57568	0.0738806	-0.29072	-0.21684	0.0723456	-0.00153502	7.52152	8.178	3.3179e-05	0.00426835
57409	-0.102534	0.0970825	-0.00545163	0.0742538	0.176788	7.15219	8.1507	3.43871e-05	0.0044012
1774	0.00511427	-0.0314062	-0.0262919	0.0903233	0.085209	8.14952	8.14556	3.46195e-05	0.00440845
23052	-0.0288558	-0.134429	-0.163284	0.180998	0.209853	7.45454	8.13411	3.5143e-05	0.00445251
196527	-0.0537747	-0.0281598	-0.0819345	0.0877298	0.141504	10.3913	8.09364	3.70572e-05	0.00467144
896	-0.0256936	-0.0130411	-0.0387347	0.0562213	0.081915	10.84	8.07248	3.80998e-05	0.00477886
440712	0.206921	-0.0623723	0.144549	-0.229549	-0.436471	5.61068	8.06358	3.85468e-05	0.00481087
4481	-0.124708	-0.138193	-0.2629	0.258966	0.383673	5.67513	8.05211	3.9131e-05	0.0048596
25777	-0.0642023	0.0333209	-0.0308814	-0.0730154	-0.00881312	7.46043	7.966	4.38095e-05	0.00538608
51542	0.0227469	0.0608792	0.0836261	0.117466	0.0947193	6.60589	7.96312	4.39753e-05	0.00538608
3067	0.034815	0.0516744	0.0864894	-0.295576	-0.330391	4.41436	7.96244	4.40144e-05	0.00538608
9466	-0.0418812	0.0997659	0.0578848	-0.109082	-0.0672011	7.18086	7.9341	4.56819e-05	0.00556299
83478	0.0220973	-0.0594074	-0.0373102	0.14591	0.123813	7.71291	7.92963	4.59504e-05	0.00556866
28990	-0.0350533	0.104361	0.0693077	-0.0708521	-0.0357988	7.28069	7.9135	4.69339e-05	0.0056605
51258	0.0924262	0.154019	0.246445	0.0561779	-0.0362483	9.50411	7.90132	4.76898e-05	0.00572415
23034	-0.122716	0.0146107	-0.108105	0.124311	0.247027	4.68699	7.89586	4.80326e-05	0.00573784
56937	-0.118971	0.093113	-0.0258584	-0.160021	-0.0410497	4.61327	7.88786	4.85401e-05	0.00577098
431707	-0.174574	0.0370921	-0.137482	-0.0798687	0.0947056	3.89708	7.86847	4.97913e-05	0.00589182
9730	-0.0936388	0.142338	0.0486988	-0.0798109	0.0138278	7.90052	7.85683	5.05583e-05	0.00595449
988	0.120052	0.010596	0.130648	-0.0181014	-0.138153	8.5644	7.85137	5.09217e-05	0.00596926
58484	0.100743	-0.221367	-0.120623	0.122876	0.0221321	8.76398	7.84745	5.11842e-05	0.00597213
7855	-0.0289623	-0.0298687	-0.0588309	0.173262	0.202224	5.58414	7.83066	5.23254e-05	0.00603758
7453	-0.0836707	0.0119137	-0.071757	0.127995	0.211666	10.0604	7.83011	5.23633e-05	0.00603758
10981	0.0699314	-0.0811338	-0.0112024	0.131483	0.0615518	7.01217	7.8286	5.24672e-05	0.00603758
7535	-0.0855785	0.166547	0.0809684	-0.122709	-0.0371307	8.8561	7.82102	5.29918e-05	0.00607011
9527	0.0161358	0.0339309	0.0500667	-0.0622478	-0.0783835	9.22091	7.8073	5.39556e-05	0.00615242
90550	0.0593243	-0.0890574	-0.0297331	0.0909003	0.031576	8.28482	7.79705	5.46865e-05	0.00620754
9214	-0.0151863	0.102357	0.0871708	-0.108073	-0.0928867	10.3251	7.7885	5.53044e-05	0.00624939
148534	0.132602	-0.149149	-0.0165472	0.325742	0.19314	6.76206	7.7812	5.58374e-05	0.00626111
79847	0.0568439	-0.108084	-0.0512399	0.112365	0.0555207	7.15596	7.78024	5.59073e-05	0.00626111
1031	-0.0151208	-0.0812765	-0.0963973	0.201775	0.216896	5.3547	7.77619	5.6206e-05	0.0062666
5046	-0.121255	-0.0842052	-0.20546	0.174896	0.296152	6.2154	7.76917	5.67267e-05	0.00627984
10721	0.0622022	0.0317887	0.0939908	0.199431	0.137229	3.982	7.76784	5.68255e-05	0.00627984
343172	0.0524329	0.332088	0.384521	0.491897	0.439464	3.47361	7.76339	5.71591e-05	0.006289
56994	0.0680524	-0.0265224	0.04153	0.157093	0.0890404	11.4308	7.74087	5.88748e-05	0.0064495
55758	0.0427321	-0.0445163	-0.00178418	0.0846276	0.0418955	8.74985	7.7356	5.92846e-05	0.00646614
85027	0.0292809	-0.124086	-0.0948047	0.15181	0.122529	6.17622	7.71827	6.06497e-05	0.0065864
84281	0.134378	-0.241036	-0.106658	0.177403	0.0430256	7.7212	7.70505	6.17126e-05	0.00667294
221188	-0.0750341	0.1267	0.0516655	-0.158552	-0.0835174	8.07077	7.68018	6.37634e-05	0.00686511
2235	-0.0174035	0.109012	0.091608	0.304192	0.321596	10.3207	7.67017	6.46074e-05	0.00692625
693188	0.134485	-0.0228098	0.111675	0.167279	0.0327941	3.51466	7.66596	6.49661e-05	0.00693506
9191	0.074651	-0.0662151	0.00843592	0.0864964	0.0118454	9.63586	7.6594	6.5529e-05	0.00696551
283209	0.00498997	0.00288923	0.00787921	0.144612	0.139622	6.70203	7.64901	6.64303e-05	0.00703152
116931	0.0659848	-0.19449	-0.128505	0.191138	0.125154	5.27849	7.64149	6.70896e-05	0.00707147
4602	0.0937404	-0.0328097	0.0609307	0.176266	0.0825257	6.76884	7.63795	6.74029e-05	0.00707476
54994	0.00327363	-0.00122049	0.00205314	0.141656	0.138382	8.67147	7.62543	6.85214e-05	0.0071622
23492	-0.0258529	0.0355565	0.00970365	-0.102162	-0.0763094	8.60912	7.60861	7.00542e-05	0.00726677
81854	-0.168714	0.184218	0.0155045	-0.105788	0.0629257	4.77017	7.60625	7.02716e-05	0.00726677
56833	-0.324815	0.170322	-0.154493	0.107917	0.432732	6.56703	7.60496	7.03909e-05	0.00726677
7695	0.0930865	0.110516	0.203602	-0.0398478	-0.132934	8.16959	7.57149	7.35586e-05	0.00756267
23180	-0.0827049	0.114857	0.0321517	-0.126236	-0.0435308	7.6468	7.53811	7.68602e-05	0.00784304
1737	-0.0859067	0.172363	0.0864561	-0.033691	0.0522157	6.97245	7.53673	7.69999e-05	0.00784304
374899	0.0693418	0.132262	0.201604	-0.114768	-0.18411	5.1857	7.53453	7.72236e-05	0.00784304
5931	-0.0660069	0.173815	0.107808	-0.0371849	0.028822	8.50677	7.52601	7.80942e-05	0.00789897
122953	0.0058158	-0.0590458	-0.05323	0.108065	0.102249	7.37947	7.52068	7.86437e-05	0.00789897
6532	-0.0708124	-0.142686	-0.213499	0.121861	0.192673	5.67104	7.51995	7.87189e-05	0.00789897
84695	-0.0821568	0.0159212	-0.0662357	0.0992756	0.181432	6.15167	7.50587	8.0191e-05	0.00801463
8631	-0.0317162	0.140321	0.108605	-0.130517	-0.0988008	9.16029	7.49102	8.17737e-05	0.00813091
8714	-0.0576381	-0.175465	-0.233103	0.184779	0.242417	7.15862	7.48889	8.20028e-05	0.00813091
6908	-0.0158997	0.0316001	0.0157004	-0.0739183	-0.0580186	9.25409	7.48353	8.25838e-05	0.00813538
142	-0.0132553	0.129406	0.116151	-0.0964012	-0.0831459	7.92146	7.48249	8.26964e-05	0.00813538
2263	-0.0502696	0.136069	0.0857994	-0.175586	-0.125317	4.36356	7.47748	8.32438e-05	0.00813896
440603	0.0689567	0.000264009	0.0692207	0.264963	0.196006	4.45686	7.47622	8.33817e-05	0.00813896
84662	-0.042061	-0.0941967	-0.136258	0.0928394	0.1349	5.5094	7.46641	8.4465e-05	0.0081705
100874028	0.00445175	-0.0211408	-0.016689	0.145828	0.141376	6.29658	7.46596	8.45151e-05	0.0081705
2729	0.0339855	-0.0282319	0.00575361	0.238608	0.204623	8.42585	7.46444	8.46849e-05	0.0081705
28732	-0.0927361	0.157848	0.0651118	-0.164577	-0.0718409	9.08705	7.46155	8.50075e-05	0.0081705
19	0.136051	-0.166969	-0.0309187	-0.171243	-0.307293	7.7354	7.45057	8.62448e-05	0.00820488
10186	-0.0275038	-0.19007	-0.217574	0.0587391	0.0862429	5.16343	7.4505	8.62526e-05	0.00820488
55605	-0.0395223	0.147998	0.108476	-0.131458	-0.0919359	5.23397	7.44967	8.63465e-05	0.00820488
5037	0.0202411	0.101664	0.121905	-0.066233	-0.0864741	8.56888	7.44541	8.68321e-05	0.00821988
10299	-0.00761828	-0.0134522	-0.0210705	0.052981	0.0605993	11.0216	7.43729	8.77655e-05	0.00826343
1628	-0.0387194	0.106224	0.0675042	-0.0940299	-0.0553105	8.46052	7.43162	8.84226e-05	0.00826343
145567	-0.00133937	-0.138256	-0.139595	0.172185	0.173524	7.10466	7.43098	8.8498e-05	0.00826343
26025	-0.172655	0.34856	0.175905	-0.0846433	0.0880116	4.6381	7.42959	8.86596e-05	0.00826343
688	0.0620768	-0.0445072	0.0175696	0.168118	0.106042	7.17008	7.4272	8.89391e-05	0.00826343
5110	0.0775048	0.0228389	0.100344	0.120435	0.0429298	9.84592	7.40625	9.14265e-05	0.00846319
79791	-0.0721059	0.142755	0.0706487	-0.0935879	-0.021482	6.75045	7.39716	9.25268e-05	0.00853355
9581	-0.0233712	0.101505	0.0781339	-0.0812368	-0.0578656	8.08923	7.38947	9.34689e-05	0.00858887
2983	0.0362699	-0.266285	-0.230015	0.180369	0.144099	7.1946	7.37787	9.49081e-05	0.00868928
4926	-0.073634	0.102641	0.0290067	-0.0844838	-0.0108498	8.20282	7.37052	9.58306e-05	0.0087209
23285	0.0898506	0.0116508	0.101501	-0.125921	-0.215771	6.36262	7.36915	9.60035e-05	0.0087209
23511	-0.148809	0.143061	-0.00574865	-0.106654	0.0421553	7.5911	7.36433	9.66151e-05	0.0087209
7267	-0.00774405	0.138984	0.13124	-0.0665437	-0.0587996	8.58993	7.3641	9.66439e-05	0.0087209
6671	-0.0221716	0.106238	0.0840661	-0.0727044	-0.0505327	8.5125	7.3549	9.7822e-05	0.00879556
284521	-0.1101	-0.0380122	-0.148113	0.0948883	0.204989	4.7754	7.3421	9.94861e-05	0.00891324
1071	0.0345846	-0.175596	-0.141012	0.0845847	0.0500001	4.87076	7.33904	9.98872e-05	0.00891734
25874	0.0754471	-0.0819507	-0.00650361	0.125821	0.0503737	9.15123	7.3362	0.000100262	0.00891908
28745	-0.0483804	0.170078	0.121697	-0.117168	-0.0687874	9.81885	7.33304	0.00010068	0.00892459
79887	0.0572393	-0.0624493	-0.00520997	0.0941083	0.036869	11.2661	7.32731	0.000101442	0.0089261
2811	0.0854245	-0.324006	-0.238581	0.234325	0.1489	7.04012	7.32574	0.000101653	0.0089261
150	-0.0371305	-0.157924	-0.195054	0.162674	0.199805	4.40558	7.32491	0.000101765	0.0089261
8338	0.0111474	0.0353087	0.0464561	0.110113	0.0989655	10.7594	7.32004	0.000102418	0.00892962
56941	0.00111725	0.070424	0.0715413	-0.0731712	-0.0742885	7.73754	7.31932	0.000102517	0.00892962
83541	-0.039767	0.0570245	0.0172575	-0.109644	-0.0698772	8.92496	7.30704	0.000104189	0.00903687
389813	-0.0886211	0.112244	0.0236233	-0.128719	-0.0400983	5.47763	7.305	0.000104468	0.00903687
2841	0.0471144	0.142767	0.189881	-0.0657118	-0.112826	8.532	7.30079	0.000105049	0.00905589
9760	-0.0979218	0.180609	0.0826871	-0.160462	-0.0625399	7.69583	7.294	0.000105993	0.00909245
55088	0.135593	-0.0472807	0.0883123	-0.0535338	-0.189127	8.04739	7.29253	0.000106198	0.00909245
10970	0.15221	-0.156261	-0.00405025	0.166095	0.0138841	8.03994	7.28422	0.000107369	0.00916139
28466	0.407963	-0.158832	0.249131	0.0788309	-0.329132	2.6016	7.27286	0.000108988	0.00924979
28626	-0.0249332	0.15758	0.132647	-0.106003	-0.08107	10.6241	7.27178	0.000109142	0.00924979
26239	0.150501	-0.122241	0.02826	0.183362	0.0328604	2.94839	7.2602	0.00011082	0.00936041
8655	-0.0800314	-0.0528086	-0.13284	0.134447	0.214479	7.16782	7.25316	0.000111854	0.00941602
3606	0.0827018	-0.128816	-0.0461138	0.168585	0.0858836	5.7969	7.24194	0.000113519	0.00950077
3730	0.0607225	-0.178264	-0.117541	0.161109	0.100386	4.52302	7.23937	0.000113905	0.00950077
1647	-0.0113795	-0.118039	-0.129418	0.162127	0.173506	6.67556	7.23718	0.000114234	0.00950077
101928290	0.0408764	-0.0572726	-0.0163961	0.146546	0.10567	6.77928	7.23498	0.000114565	0.00950077
51056	-0.0902227	0.0169239	-0.0732989	0.22613	0.316352	8.56531	7.23278	0.000114898	0.00950077
6531	0.0231577	-0.0193659	0.00379175	-0.144546	-0.167703	4.33464	7.23123	0.000115133	0.00950077
239	0.0455557	-0.262747	-0.217191	0.22984	0.184284	6.96856	7.22265	0.000116443	0.00955302
6036	0.0657358	-0.0112302	0.0545057	0.259626	0.19389	11.2791	7.22175	0.000116582	0.00955302
55974	0.0172955	-0.0389516	-0.0216561	0.12312	0.105824	8.53934	7.21962	0.000116909	0.00955302
390261	0.050167	-0.0839576	-0.0337906	-0.118228	-0.168395	2.57833	7.20628	0.000118983	0.00969094
8751	-0.0867268	0.115191	0.0284642	0.103958	0.190685	6.96015	7.20298	0.000119501	0.00970165
128611	-0.136372	0.174417	0.0380451	-0.130984	0.00538754	6.55721	7.19714	0.000120426	0.00974514
9917	0.049701	-0.0612106	-0.0115096	0.181863	0.132162	7.31287	7.18192	0.000122865	0.00991061

## Sheet: CV_Fold7
ENTREZ_GENE_ID	dif_T1vsT2	T1_Term_vs_SPTB	T2_Term_vs_SPTB	Time_Term	Time_SPTB	AveExpr	F	P.Value	adj.P.Val
2205	0.259529	0.0337851	0.293315	-0.358245	-0.617774	6.23239	20.4619	7.65243e-12	1.91961e-07
154664	0.105886	-0.512822	-0.406936	0.648581	0.542695	6.40397	17.9704	1.4828e-10	1.54558e-06
1088	0.256908	-0.614813	-0.357905	0.86355	0.606642	8.1129	17.7874	1.84841e-10	1.54558e-06
3934	0.282161	-0.559672	-0.277511	0.753982	0.471821	9.79962	17.0345	4.59544e-10	2.88191e-06
4680	0.245258	-0.588132	-0.342875	0.806183	0.560925	6.88336	16.354	1.05236e-09	5.27968e-06
671	0.182548	-0.425189	-0.24264	0.638847	0.456299	9.05293	15.9673	1.68907e-09	7.06172e-06
4317	0.214037	-0.515605	-0.301568	0.720318	0.506281	10.3094	15.4809	3.07049e-09	1.06616e-05
1669	0.298356	-0.584764	-0.286408	0.865126	0.56677	8.58385	15.3981	3.40015e-09	1.06616e-05
2040	0.0463957	-0.112712	-0.0663159	0.212392	0.165996	11.029	14.8351	6.81667e-09	1.89996e-05
5169	0.0461922	0.0502245	0.0964167	-0.233559	-0.279751	4.18252	14.5475	9.73772e-09	2.34056e-05
5273	0.267004	-0.494214	-0.22721	0.779162	0.512158	6.84695	14.5052	1.02636e-08	2.34056e-05
8993	0.165014	-0.141189	0.0238249	0.302613	0.137599	10.1014	14.3167	1.29736e-08	2.71202e-05
1991	0.168192	-0.453413	-0.285221	0.667274	0.499082	7.40425	14.2325	1.44074e-08	2.78008e-05
167555	-0.0292823	-0.134712	-0.163994	0.215629	0.244911	6.78087	14.016	1.88719e-08	3.38143e-05
9619	0.138899	0.0565605	0.19546	-0.257798	-0.396698	7.47614	13.897	2.18927e-08	3.66119e-05
4312	0.114461	-0.369685	-0.255225	0.420962	0.306501	3.7776	13.7928	2.49384e-08	3.87839e-05
5208	0.0505622	-0.135579	-0.085017	0.205208	0.154646	7.61752	13.7508	2.62837e-08	3.87839e-05
116236	-0.101467	0.0855983	-0.0158687	-0.18426	-0.0827928	6.63182	13.4839	3.67146e-08	5.11658e-05
4973	0.300446	-0.443227	-0.142781	0.779676	0.47923	7.03346	13.4126	4.01512e-08	5.24734e-05
8819	-0.013174	-0.0445113	-0.0576853	0.177795	0.190969	7.31701	13.3798	4.18365e-08	5.24734e-05
4353	0.167386	-0.382082	-0.214696	0.578703	0.411317	6.28306	13.3282	4.46354e-08	5.3318e-05
64746	-0.0217932	0.0960547	0.0742616	-0.0635502	-0.0417571	9.3854	13.0238	6.54506e-08	7.41717e-05
56670	0.146031	-0.204724	-0.0586929	0.413486	0.267455	4.38932	12.9934	6.80067e-08	7.41717e-05
22915	0.139393	-0.442817	-0.303424	0.348519	0.209126	6.26134	12.8987	7.66267e-08	8.00909e-05
2972	-0.118713	0.131807	0.0130933	-0.122598	-0.00388483	6.48907	12.7364	9.40279e-08	9.43476e-05
3005	0.138167	-0.0902976	0.0478694	0.417782	0.279615	8.38909	12.6548	1.04232e-07	9.86514e-05
6897	0.00810639	0.152326	0.160432	0.156227	0.148121	6.91047	12.5952	1.12384e-07	9.86514e-05
6947	0.199813	-0.38531	-0.185498	0.592409	0.392597	8.46087	12.5848	1.13868e-07	9.86514e-05
820	0.181114	-0.220225	-0.0391111	0.519093	0.337979	8.02749	12.5725	1.15652e-07	9.86514e-05
4057	0.228071	-0.504763	-0.276692	0.700042	0.471971	9.61603	12.5568	1.17981e-07	9.86514e-05
51523	-0.0831682	0.110444	0.0272759	-0.164058	-0.0808897	7.60372	12.4502	1.35002e-07	0.000108954
64805	0.153207	-0.292962	-0.139755	0.286407	0.1332	7.05286	12.4272	1.38988e-07	0.000108954
93035	0.00577685	-0.215003	-0.209226	0.197958	0.192181	4.51585	12.3198	1.5924e-07	0.000118816
383	0.309193	-0.387055	-0.0778623	0.476131	0.166938	7.72223	12.3109	1.61043e-07	0.000118816
932	0.169835	-0.523102	-0.353267	0.634606	0.464771	8.56358	12.1967	1.86144e-07	0.000133412
10562	0.221506	-0.698062	-0.476556	0.91734	0.695834	9.0263	12.169	1.928e-07	0.000134344
6272	-0.0622075	-0.012081	-0.0742885	0.149091	0.211298	9.66159	12.1256	2.03711e-07	0.000138111
3267	-0.0297907	-0.0394698	-0.0692605	0.0506736	0.0804643	11.0875	12.0643	2.20196e-07	0.000145358
100616349	-0.16185	-0.154258	-0.316108	0.222965	0.384815	7.35435	11.9971	2.39792e-07	0.000152493
7554	-0.0248983	0.00132648	-0.0235718	-0.0908054	-0.0659071	7.09011	11.9862	2.43162e-07	0.000152493
6768	-0.0910067	0.0209721	-0.0700346	0.187941	0.278948	6.60388	11.9586	2.51839e-07	0.000154082
51477	-0.0552166	0.0657468	0.0105302	-0.1248	-0.0695831	5.96448	11.9167	2.65611e-07	0.000158639
412	-0.0970841	0.00491384	-0.0921702	0.130742	0.227826	7.52627	11.8914	2.74304e-07	0.000158873
4318	0.145235	-0.104591	0.0406439	0.247712	0.102478	10.6741	11.8789	2.78668e-07	0.000158873
10321	0.231227	-0.434785	-0.203559	0.676597	0.445371	8.36741	11.7664	3.21583e-07	0.000179265
441864	0.152867	-0.400495	-0.247627	0.610709	0.457842	6.27015	11.7221	3.40256e-07	0.000185551
23136	-0.0951172	-0.0258328	-0.12095	0.190688	0.285805	7.56976	11.6658	3.65549e-07	0.000195102
23446	0.0416857	-0.0549755	-0.0132898	0.113187	0.0715009	7.92354	11.6059	3.94507e-07	0.000206171
1668	0.180476	-0.651848	-0.471372	0.932583	0.752107	7.55068	11.4928	4.55741e-07	0.000233312
2852	-0.0347868	-0.0649792	-0.099766	0.130486	0.165273	5.82651	11.4698	4.69354e-07	0.000233585
1359	0.219755	-0.121527	0.098228	-0.35855	-0.578305	5.70436	11.4471	4.83103e-07	0.000233585
100113407	0.091071	-0.102457	-0.0113857	0.177682	0.0866108	6.82453	11.4453	4.84211e-07	0.000233585
80832	-0.0843233	0.0344152	-0.0499081	0.224795	0.309118	5.05446	11.3847	5.23183e-07	0.000247624
10184	0.0191288	-0.0764914	-0.0573626	0.250242	0.231114	6.63058	11.3482	5.48145e-07	0.000254634
5352	0.027944	-0.110706	-0.0827616	0.268659	0.240715	4.14209	11.277	6.00381e-07	0.000273828
948	0.00567587	-0.0398572	-0.0341814	0.169277	0.163601	9.90051	11.2112	6.53104e-07	0.000290248
714	-0.0458005	0.00760117	-0.0381993	0.283486	0.329287	4.81541	11.2035	6.59523e-07	0.000290248
23328	-0.132273	-0.0128243	-0.145097	0.207396	0.339669	6.15798	11.1775	6.81888e-07	0.000294916
7027	0.099019	-0.0655352	0.0334838	0.213331	0.114312	9.86095	11.1218	7.32254e-07	0.000311332
286333	-0.205447	-0.0628892	-0.268336	0.247091	0.452539	6.09111	11.1027	7.5035e-07	0.000313709
3067	0.140365	-0.0589609	0.0814037	-0.326326	-0.46669	4.47136	11.0783	7.74206e-07	0.000318376
27250	-0.0200716	0.107484	0.0874126	-0.0881195	-0.068048	8.28826	11.0464	8.06453e-07	0.000326288
28623	-0.0336548	0.2126	0.178945	-0.155323	-0.121669	8.38779	10.9623	8.98216e-07	0.000357647
1118	0.13924	-0.313797	-0.174557	0.545376	0.406136	5.4523	10.9033	9.68765e-07	0.00037971
128346	-0.0297343	0.00359205	-0.0261423	0.101395	0.131129	10.5393	10.8717	1.00887e-06	0.000389348
441168	-0.135587	-0.031271	-0.166858	0.220402	0.355989	7.70025	10.7334	1.20495e-06	0.000457972
713	-0.0345964	-0.00756378	-0.0421602	0.286982	0.321578	5.49517	10.6546	1.33325e-06	0.0004944
3600	-0.097468	-0.0117534	-0.109221	0.178376	0.275844	5.28355	10.6505	1.34021e-06	0.0004944
118932	0.123414	-0.181364	-0.0579492	0.380489	0.257074	7.4385	10.6037	1.4234e-06	0.00051485
29116	0.0675244	-0.0164514	0.051073	-0.123827	-0.191351	8.67872	10.5965	1.4367e-06	0.00051485
79674	0.145127	-0.158426	-0.0132983	0.351712	0.206584	5.5967	10.5589	1.50788e-06	0.000529782
566	0.140087	-0.293609	-0.153522	0.415398	0.275312	6.30411	10.5523	1.5206e-06	0.000529782
65010	-0.0714167	0.0425978	-0.0288189	0.148649	0.220066	5.85084	10.52	1.58528e-06	0.000544749
53831	0.178241	-0.176892	0.00134966	0.385213	0.206972	5.83053	10.3854	1.88504e-06	0.000639004
8724	0.139331	-0.124226	0.0151056	0.195013	0.0556812	11.5268	10.3633	1.93953e-06	0.00064871
116362	0.235579	-0.130281	0.105298	0.257725	0.0221459	5.68431	10.3057	2.08892e-06	0.000689482
8460	0.163135	-0.343003	-0.179868	0.334055	0.170921	7.62921	10.2369	2.28272e-06	0.000743664
440712	0.241845	-0.14017	0.101675	-0.268083	-0.509928	5.65581	10.2014	2.38973e-06	0.000768543
51108	0.0504008	-0.00870501	0.0416958	0.138481	0.0880802	10.9411	10.1768	2.46667e-06	0.000783245
29094	0.100688	-0.273657	-0.172969	0.187509	0.0868204	9.88802	10.1189	2.65799e-06	0.000832912
51258	0.0798321	0.171972	0.251804	0.0819698	0.0021377	9.52254	10.105	2.70608e-06	0.000832912
129642	0.138127	-0.0926545	0.0454723	0.150999	0.0128722	10.3253	10.1003	2.72269e-06	0.000832912
23064	0.00257059	-0.0217941	-0.0192235	-0.0748681	-0.0774387	9.97561	10.0487	2.91024e-06	0.00087956
717	-0.06881	0.00270415	-0.0661058	0.200759	0.269569	4.52275	9.98673	3.15286e-06	0.000932669
54910	-0.082441	0.105423	0.0229823	-0.13344	-0.050999	6.71345	9.9849	3.16033e-06	0.000932669
56729	0.00549477	-0.20991	-0.204415	0.335413	0.329919	5.9027	9.97	3.22176e-06	0.000939742
2791	0.190564	-0.263818	-0.0732541	0.335343	0.144779	8.54387	9.90919	3.48526e-06	0.00100492
9191	0.0898383	-0.0510971	0.0387412	0.0950158	0.00517755	9.63469	9.86524	3.68909e-06	0.00104148
80853	0.0451317	-0.0626519	-0.0175202	0.0960673	0.0509356	9.94406	9.86398	3.69509e-06	0.00104148
54414	0.102625	-0.122243	-0.0196175	0.199672	0.097047	7.43571	9.80269	4.00006e-06	0.0011149
2206	0.0316889	-0.0639685	-0.0322796	-0.402106	-0.433795	4.0736	9.78626	4.08602e-06	0.00112635
6541	0.0264273	0.0539013	0.0803286	0.15024	0.123813	6.3638	9.756	4.24924e-06	0.00114709
7533	-0.000921179	-0.00641463	-0.00733581	0.127895	0.128816	7.92992	9.75537	4.25272e-06	0.00114709
5627	0.0944689	-0.338634	-0.244165	0.262708	0.168239	6.29853	9.72926	4.39896e-06	0.00117377
1511	0.226035	-0.288784	-0.0627494	0.545999	0.319964	5.34612	9.71887	4.45853e-06	0.00117377
85027	0.0500893	-0.0828546	-0.0327653	0.184868	0.134778	6.18728	9.7131	4.492e-06	0.00117377
84131	-0.120171	0.21668	0.0965089	-0.176173	-0.0560021	7.37478	9.69954	4.57156e-06	0.00118224
7855	0.0638016	-0.0598313	0.00397027	0.228479	0.164677	5.59142	9.59626	5.22617e-06	0.00132958
89872	0.113025	-0.290238	-0.177214	0.336014	0.222989	6.12767	9.59313	5.24744e-06	0.00132958
4118	0.0040824	0.0893434	0.0934258	0.1706	0.166517	10.2281	9.58445	5.30679e-06	0.00132958
64078	0.00979896	-0.105361	-0.0955623	0.262817	0.253018	4.32235	9.56123	5.46898e-06	0.00132958
51582	0.0631758	-0.0561159	0.00705988	0.101774	0.0385984	9.01624	9.55836	5.48936e-06	0.00132958
120103	-0.056625	0.00257556	-0.0540494	0.131194	0.187819	7.237	9.55564	5.50876e-06	0.00132958
8754	0.0398058	-0.102677	-0.0628716	0.127323	0.0875172	7.98651	9.55515	5.51229e-06	0.00132958
967	-0.018525	-0.0900244	-0.108549	0.104732	0.123257	7.74546	9.5373	5.64136e-06	0.00133523
79649	-0.0277577	0.0944256	0.0666679	-0.0958685	-0.0681107	7.71342	9.53718	5.64221e-06	0.00133523
1774	0.0397287	-0.0572594	-0.0175306	0.105581	0.0658525	8.16312	9.52863	5.70517e-06	0.00133752
93978	-0.0341651	-0.135583	-0.169748	0.270202	0.304367	6.80332	9.46734	6.17728e-06	0.00143479
148534	0.173463	-0.194784	-0.0213203	0.363162	0.189699	6.71395	9.43228	6.4648e-06	0.0014874
23248	-0.0575869	0.0792593	0.0216723	-0.0873357	-0.0297488	9.49792	9.42545	6.52238e-06	0.0014874
5037	0.0324811	0.0987012	0.131182	-0.0777918	-0.110273	8.56255	9.39667	6.77073e-06	0.00153012
9760	-0.128194	0.185814	0.0576192	-0.179487	-0.0512926	7.67819	9.38863	6.84171e-06	0.00153236
26051	-0.00956015	0.127917	0.118357	-0.105057	-0.095497	7.81937	9.36226	7.08008e-06	0.0015678
9437	-0.0738268	0.219042	0.145216	-0.120947	-0.0471206	6.93047	9.35739	7.12496e-06	0.0015678
27020	0.0225036	-0.0528403	-0.0303367	0.0696544	0.0471508	10.3674	9.34602	7.23101e-06	0.0015773
6037	0.175095	-0.398171	-0.223076	0.598232	0.423138	8.73403	9.33163	7.36737e-06	0.00159138
55076	0.0297467	-0.124696	-0.0949498	0.213775	0.184028	3.31744	9.3259	7.42244e-06	0.00159138
3012	-0.0511162	0.0401429	-0.0109733	0.157982	0.209099	5.9509	9.30589	7.61789e-06	0.00161945
50615	-0.115192	0.148372	0.0331796	-0.132936	-0.0177439	6.97927	9.28751	7.80205e-06	0.0016376
1647	0.0889571	-0.161552	-0.0725952	0.202712	0.113755	6.6812	9.28438	7.83384e-06	0.0016376
284417	-0.0542826	-0.0129767	-0.0672592	0.164753	0.219035	6.54989	9.27418	7.93834e-06	0.00164573
79073	-0.0703966	0.129679	0.0592822	-0.0920568	-0.0216602	9.7136	9.2231	8.4833e-06	0.00174429
90338	0.0287474	0.0553289	0.0840764	-0.0797537	-0.108501	7.50295	9.16414	9.15922e-06	0.00185701
2887	0.120698	-0.246158	-0.12546	0.187927	0.0672287	6.07921	9.16244	9.17955e-06	0.00185701
401409	0.121068	-0.0151017	0.105966	0.206546	0.0854777	6.67869	9.13669	9.49218e-06	0.00190489
28638	-0.031927	0.104875	0.0729483	-0.101067	-0.0691396	12.6134	9.0714	1.03339e-05	0.00205735
28732	-0.0747796	0.163461	0.0886816	-0.182164	-0.107384	9.07066	9.06496	1.04209e-05	0.00205834
23028	-0.085881	0.11087	0.0249887	-0.110329	-0.0244482	7.264	9.02795	1.09352e-05	0.00214019
6689	-0.068158	0.081603	0.013445	-0.158634	-0.090476	6.70419	9.023	1.1006e-05	0.00214019
10771	-0.066717	0.124584	0.0578673	-0.0959441	-0.0292271	6.73544	9.00346	1.12896e-05	0.00217468
79887	0.0712202	-0.0899191	-0.0186989	0.105561	0.0343412	11.2788	8.9989	1.13567e-05	0.00217468
693188	0.0712548	0.0202698	0.0915245	0.161045	0.08979	3.51831	8.98715	1.15319e-05	0.00219149
28466	0.464148	-0.265734	0.198414	0.0464888	-0.417659	2.62363	8.97766	1.16754e-05	0.00220208
5197	0.16931	-0.542516	-0.373205	0.398433	0.229123	6.24623	8.95797	1.19787e-05	0.00224243
9070	0.036335	-0.0258508	0.0104842	0.0872144	0.0508794	9.30474	8.94034	1.22569e-05	0.00227213
3624	-0.00407223	-0.118472	-0.122544	0.2077	0.211772	3.92128	8.93649	1.23185e-05	0.00227213
5110	0.0626044	0.0175683	0.0801727	0.134721	0.0721166	9.85884	8.91488	1.26704e-05	0.00231997
10251	0.0523878	-0.0228827	0.0295051	0.140197	0.0878091	6.6993	8.90114	1.28992e-05	0.00234476
55974	0.0111975	0.000260408	0.011458	0.134833	0.123635	8.54331	8.86131	1.35867e-05	0.00243769
154214	-0.0672834	-0.0205145	-0.0877979	0.164216	0.231499	5.90523	8.86028	1.36048e-05	0.00243769
149628	-0.0780726	0.196201	0.118128	-0.152321	-0.0742484	9.66449	8.82223	1.42969e-05	0.00254352
26025	-0.163684	0.359738	0.196054	-0.109257	0.0544274	4.61649	8.7937	1.48388e-05	0.00260785
8204	-0.0905003	0.00226647	-0.0882338	0.0842446	0.174745	7.86909	8.79228	1.48664e-05	0.00260785
3779	-0.0326529	-0.0416539	-0.0743068	0.143653	0.176306	6.86329	8.77228	1.52592e-05	0.00264113
8835	0.0160436	0.0135346	0.0295782	0.14356	0.127516	6.1977	8.76752	1.53542e-05	0.00264113
8395	0.14586	-0.028497	0.117363	0.249234	0.103375	7.70117	8.76664	1.53719e-05	0.00264113
131870	0.0628051	-0.0687704	-0.00596527	0.125849	0.063044	6.97649	8.75133	1.5682e-05	0.00267607
5473	0.195492	-0.325368	-0.129876	0.23875	0.0432582	11.2031	8.73798	1.59575e-05	0.00270469
8631	-0.0555043	0.149469	0.0939649	-0.147331	-0.0918269	9.15903	8.69626	1.68505e-05	0.00283688
2681	0.134059	-0.255356	-0.121297	0.292558	0.158498	4.77374	8.69025	1.69832e-05	0.00284016
6671	-0.058886	0.116129	0.057243	-0.091941	-0.0330551	8.50387	8.68176	1.71723e-05	0.00285277
404093	0.0486329	-0.0658769	-0.017244	0.115557	0.0669246	6.08877	8.6427	1.80707e-05	0.00298226
5816	0.349208	-0.747365	-0.398157	0.393467	0.0442588	5.84357	8.6301	1.83706e-05	0.00301193
9551	0.127186	-0.080382	0.0468038	0.183807	0.0566214	7.41767	8.58858	1.93941e-05	0.0031591
55432	0.0573883	-0.134233	-0.0768451	0.236741	0.179353	5.94461	8.5827	1.95436e-05	0.00316291
329	0.11997	-0.0931634	0.0268068	0.154696	0.034726	9.1431	8.53509	2.07981e-05	0.00334435
56833	-0.256487	0.133814	-0.122673	0.142413	0.3989	6.51022	8.52225	2.115e-05	0.00337802
221188	-0.0851149	0.153108	0.0679931	-0.163409	-0.0782936	8.03483	8.51471	2.13593e-05	0.00337802
134266	0.0213037	0.102166	0.12347	-0.111736	-0.133039	8.95717	8.51285	2.14114e-05	0.00337802
54994	0.0771839	-0.0611859	0.015998	0.159766	0.0825817	8.67794	8.47601	2.24676e-05	0.0035225
25850	-0.0207811	0.136423	0.115642	-0.10249	-0.0817092	5.61958	8.41193	2.44311e-05	0.00380655
91	0.06185	-0.0655437	-0.00369369	0.122388	0.0605384	7.63781	8.39942	2.48344e-05	0.00384549
200132	0.187096	-0.299889	-0.112794	0.380948	0.193852	3.61089	8.34828	2.65526e-05	0.00408634
28745	-0.0578149	0.190739	0.132924	-0.138632	-0.0808169	9.81528	8.32819	2.72597e-05	0.0041413
4126	0.0913833	-0.130199	-0.0388153	0.07672	-0.0146633	8.24098	8.32491	2.7377e-05	0.0041413
1628	-0.00784818	0.0743583	0.0665102	-0.100755	-0.0929063	8.45222	8.32413	2.7405e-05	0.0041413
139105	0.148139	-0.276292	-0.128153	0.292343	0.144204	7.45391	8.31131	2.78687e-05	0.00418615
59307	-0.0923137	0.120588	0.0282747	-0.110558	-0.0182441	8.3423	8.2758	2.91945e-05	0.00435919
8218	-0.00521086	-0.0617809	-0.0669918	0.199415	0.204626	6.05049	8.26419	2.96419e-05	0.00438349
10970	0.168091	-0.156773	0.0113183	0.179508	0.0114173	8.07052	8.26252	2.97067e-05	0.00438349
5657	0.0536657	-0.176833	-0.123168	0.425659	0.371994	5.30738	8.19555	3.24294e-05	0.00473342
64773	-0.0978493	0.0592214	-0.0386278	-0.120504	-0.0226548	7.90802	8.19251	3.25589e-05	0.00473342
256435	0.13825	-0.208921	-0.0706709	0.182144	0.043894	6.21736	8.19051	3.26443e-05	0.00473342
56888	0.0107925	0.00159401	0.0123865	0.062502	0.0517094	10.2515	8.17312	3.33964e-05	0.00481464
7535	-0.0904058	0.159987	0.0695809	-0.125423	-0.0350174	8.84886	8.12778	3.54405e-05	0.00508014
217	-0.0521314	0.0121591	-0.0399723	0.166328	0.218459	8.75939	8.11762	3.59155e-05	0.00511897
10209	0.105075	-0.0311245	0.0739506	0.154112	0.049037	11.2585	8.09283	3.71019e-05	0.0052306
25874	0.118807	-0.106905	0.011902	0.137906	0.0190992	9.14546	8.09254	3.71157e-05	0.0052306
6283	0.121475	-0.0990227	0.0224523	0.124933	0.00345764	12.6022	8.07661	3.78993e-05	0.00531119
91746	0.0157698	0.0246659	0.0404358	-0.0596721	-0.0754419	9.58532	8.05395	3.90417e-05	0.00542238
54734	-0.159726	0.00773299	-0.151993	0.14076	0.300486	5.59578	8.05233	3.9125e-05	0.00542238
28521	-0.137796	0.308669	0.170872	-0.191415	-0.0536188	7.91081	8.04189	3.96643e-05	0.00546692
255809	0.0517564	-0.0635923	-0.0118358	0.102322	0.0505657	9.80027	8.02995	4.02899e-05	0.00550724
6036	0.0440728	-0.118038	-0.0739656	0.268941	0.224868	11.2734	8.02527	4.05383e-05	0.00550724
9730	-0.0712123	0.111989	0.0407769	-0.0961713	-0.024959	7.90301	8.02382	4.06155e-05	0.00550724
8751	-0.121875	0.121756	-0.000118601	0.101716	0.22359	6.97667	7.99318	4.22806e-05	0.0057022
23601	0.0100111	-0.182745	-0.172734	0.306922	0.296911	5.90582	7.98315	4.28406e-05	0.00574682
55845	0.0407149	-0.0125901	0.0281248	0.0759629	0.035248	11.3829	7.97566	4.32632e-05	0.00577265
259197	-0.0184669	0.161932	0.143465	-0.1013	-0.0828335	7.2318	7.96693	4.37621e-05	0.00578789
51133	-0.0168749	0.0547758	0.037901	0.144579	0.161453	5.29932	7.96559	4.38389e-05	0.00578789
57561	0.115785	-0.00113694	0.114648	-0.0257088	-0.141494	11.1718	7.9448	4.50512e-05	0.0059168
5910	-0.0930906	0.165794	0.0727039	-0.0650192	0.0280714	7.39667	7.89569	4.80503e-05	0.00627782
166	-0.062207	0.130807	0.0685996	-0.102667	-0.04046	10.4353	7.8711	4.96262e-05	0.00643184
11198	0.0506925	0.0743482	0.125041	-0.0517569	-0.102449	8.2934	7.86826	4.98115e-05	0.00643184
101927902	-0.0727331	0.121133	0.0483997	-0.158279	-0.0855456	6.97024	7.86541	4.99983e-05	0.00643184
3753	0.129656	-0.127348	0.00230721	0.160627	0.0309719	5.8548	7.85965	5.03775e-05	0.00644755
55062	0.10707	-0.12779	-0.02072	0.140968	0.0338981	9.86585	7.82345	5.28299e-05	0.00672486
23034	-0.0802125	0.00290713	-0.0773053	0.132056	0.212269	4.69328	7.81801	5.32089e-05	0.00672486
253143	-0.0213552	0.0251995	0.00384421	-0.0780077	-0.0566524	8.28833	7.81527	5.34005e-05	0.00672486
1950	0.165171	-0.332273	-0.167102	0.245531	0.0803603	5.47714	7.80974	5.37899e-05	0.00672486
51304	0.0594272	-0.0671447	-0.00771748	0.112391	0.0529636	8.37952	7.8084	5.38846e-05	0.00672486
9823	-0.0322511	0.0630203	0.0307692	0.168504	0.200755	4.30465	7.80135	5.43855e-05	0.00675377
10670	-0.0273509	0.0536715	0.0263206	0.0635101	0.090861	7.43588	7.78584	5.5505e-05	0.00685883
219970	0.117793	-0.108196	0.00959725	0.440065	0.322272	3.48803	7.77145	5.65641e-05	0.00695545
100129046	-0.213533	0.00400371	-0.209529	-0.228949	-0.0154164	4.54535	7.75996	5.74242e-05	0.00702677
51164	0.0402944	-0.0665136	-0.0262192	0.0990299	0.0587355	8.16178	7.75013	5.81711e-05	0.0070836
51056	-0.0562033	-0.0940639	-0.150267	0.235705	0.291908	8.54866	7.73973	5.89714e-05	0.00714636
11261	0.0432958	-0.0579755	-0.0146796	0.117599	0.074303	8.04619	7.7142	6.09827e-05	0.00735458
64757	0.0519997	-0.0140223	0.0379774	0.201782	0.149782	8.12375	7.69815	6.22823e-05	0.00742941
10810	0.11491	-0.362121	-0.247211	0.230393	0.115484	6.19442	7.69366	6.26512e-05	0.00742941
142	-0.0691339	0.129973	0.0608395	-0.120896	-0.051762	7.93159	7.69347	6.26672e-05	0.00742941
28624	0.0307676	0.155451	0.186218	-0.092573	-0.123341	9.88382	7.6919	6.27964e-05	0.00742941
643733	0.0851971	-0.00128951	0.0839076	0.0898082	0.0046111	6.79343	7.68822	6.31008e-05	0.00742941
100506282	-0.171766	0.0775996	-0.0941665	-0.154621	0.0171455	6.81436	7.68486	6.33803e-05	0.00742941
3560	-0.0793894	0.186697	0.107308	-0.123298	-0.0439084	10.4487	7.67646	6.40836e-05	0.00747691
54843	-0.119565	0.206873	0.0873089	-0.174101	-0.0545366	6.49287	7.66481	6.50723e-05	0.00750675
7184	0.04033	0.119671	0.160001	-0.0850471	-0.125377	10.0264	7.66479	6.50742e-05	0.00750675
28626	-0.0308459	0.159321	0.128475	-0.11016	-0.0793139	10.6265	7.66289	6.5237e-05	0.00750675
11278	-0.0902846	0.095296	0.00501144	-0.161714	-0.0714293	9.57822	7.65745	6.5705e-05	0.0075112
1901	-0.0740465	0.134227	0.0601805	-0.128951	-0.0549043	9.48816	7.65477	6.59371e-05	0.0075112
10150	-0.033958	0.0657182	0.0317602	-0.10115	-0.0671923	8.86741	7.65057	6.6302e-05	0.0075112
55752	-0.00766879	0.090412	0.0827432	-0.107953	-0.100284	7.65182	7.64852	6.64815e-05	0.0075112
3680	0.0269363	-0.174581	-0.147644	0.307571	0.280635	5.20872	7.63984	6.7244e-05	0.0075112
8804	0.161464	-0.15557	0.00589412	0.226568	0.0651041	10.5308	7.63947	6.72768e-05	0.0075112
28567	-0.0427288	0.224857	0.182128	-0.119526	-0.0767968	10.7921	7.63666	6.75262e-05	0.0075112
840	-0.171753	0.0946159	-0.0771371	0.0712293	0.242982	5.86921	7.63502	6.76712e-05	0.0075112
64858	-0.0383665	0.0495152	0.0111487	0.0912049	0.129571	7.02813	7.6289	6.82184e-05	0.0075165
660	0.171124	-0.138247	0.0328775	0.238278	0.0671541	6.2406	7.62726	6.83659e-05	0.0075165
94031	0.0232357	-0.113402	-0.0901662	0.198491	0.175256	4.72357	7.62446	6.86179e-05	0.0075165
84536	-0.0825254	0.0929443	0.0104189	0.0702603	0.152786	5.61587	7.60476	7.04183e-05	0.00768018
26509	-0.215124	0.1015	-0.113625	0.168759	0.383883	7.81524	7.59691	7.11494e-05	0.00772633
917	0.000410524	0.179774	0.180184	-0.097874	-0.0982845	10.1945	7.59316	7.15005e-05	0.00773099
309	-0.148842	0.155122	0.00627948	-0.122362	0.0264803	10.7574	7.58256	7.25048e-05	0.00780593
221037	0.0567347	-0.0147382	0.0419966	-0.0513301	-0.108065	10.2298	7.57468	7.32601e-05	0.00785355
3268	-0.0725715	0.158033	0.0854613	-0.11155	-0.0389788	7.98197	7.56475	7.42231e-05	0.00792292
6478	0.167661	-0.0972737	0.0703875	0.275335	0.107674	11.0276	7.53874	7.68068e-05	0.00816397
5715	0.00208879	0.03259	0.0346788	0.133168	0.131079	7.11464	7.53469	7.72169e-05	0.00817294
23043	-0.0817473	0.119241	0.0374938	-0.121282	-0.0395343	8.71833	7.52899	7.77981e-05	0.00819985
7741	-0.0986801	0.114336	0.015656	-0.0831084	0.0155717	7.40226	7.52237	7.84788e-05	0.00821228
9774	0.0272521	0.0206415	0.0478936	-0.056604	-0.0838561	9.18951	7.52148	7.85707e-05	0.00821228
4773	-0.0790178	0.134702	0.0556843	-0.130608	-0.0515904	8.49534	7.50974	7.97936e-05	0.00829632
51244	0.0796084	-0.0177206	0.0618878	-0.0388353	-0.118444	7.45312	7.50709	8.00717e-05	0.00829632
6612	-0.0345727	0.00479108	-0.0297816	0.0830963	0.117669	7.9212	7.50203	8.06067e-05	0.00829632
128178	-0.12139	0.118329	-0.00306114	-0.154884	-0.0334934	4.40557	7.50117	8.06977e-05	0.00829632
339324	0.0907236	0.148767	0.239491	-0.0958466	-0.18657	7.6841	7.48744	8.21692e-05	0.00840207
6813	0.0753193	-0.0687565	0.00656284	0.113344	0.0380242	10.1362	7.48535	8.23962e-05	0.00840207
1528	0.109423	-0.0321243	0.0772989	0.190677	0.0812541	8.6978	7.47644	8.33678e-05	0.00846672
51804	-0.0920925	-0.0650458	-0.157138	-0.0999045	-0.00781201	3.27796	7.47105	8.39612e-05	0.00849261
340120	-0.0623869	-0.347253	-0.40964	0.148915	0.211302	5.84527	7.44856	8.64833e-05	0.00865667
760	0.201045	-0.324599	-0.123553	0.288767	0.0877214	9.54967	7.44777	8.6574e-05	0.00865667
126917	0.012011	0.098141	0.110152	-0.10724	-0.119251	6.69882	7.44587	8.679e-05	0.00865667
388387	0.0870035	-0.0591155	0.0278881	0.183138	0.0961342	5.01658	7.44182	8.72544e-05	0.00865667
23313	0.0517164	-0.0350584	0.016658	0.11877	0.0670535	10.1591	7.43904	8.7574e-05	0.00865667
4481	-0.158072	0.0229639	-0.135108	0.270082	0.428154	5.63552	7.4374	8.77631e-05	0.00865667
83401	-0.0496409	-0.0605755	-0.110216	0.111513	0.161154	3.69392	7.43536	8.79989e-05	0.00865667
56994	0.138939	-0.0821618	0.0567767	0.16391	0.0249715	11.4135	7.42668	8.90105e-05	0.00872198
868	-0.0856238	0.104096	0.0184726	-0.116847	-0.0312231	9.89013	7.40746	9.12917e-05	0.00890485
1050	0.0440493	-0.0332784	0.0107709	0.155253	0.111204	7.31847	7.40501	9.15867e-05	0.00890485
440603	0.118198	-0.106722	0.0114752	0.277052	0.158854	4.46268	7.39214	9.31516e-05	0.00901303
23052	0.0454986	-0.158478	-0.112979	0.192413	0.146914	7.42691	7.38997	9.34179e-05	0.00901303
100192204	-0.00240036	0.0653943	0.062994	-0.166668	-0.164267	7.11815	7.38667	9.38252e-05	0.00901765
1475	0.15959	-0.0813961	0.0781942	0.206886	0.0472959	8.13248	7.38299	9.42811e-05	0.00902688
19	0.127653	-0.136142	-0.00848914	-0.195827	-0.32348	7.75669	7.37516	9.52577e-05	0.0090857
400759	-0.171759	0.0283856	-0.143374	0.153169	0.324928	3.87375	7.35975	9.72113e-05	0.00923691
128611	-0.156476	0.154703	-0.00177245	-0.139268	0.0172081	6.54449	7.35533	9.77779e-05	0.00925569
92249	-0.0972389	0.107663	0.0104245	-0.121411	-0.0241724	8.4202	7.35188	9.8224e-05	0.00926297
122953	0.057882	-0.0873434	-0.0294614	0.123371	0.0654893	7.39211	7.34816	9.87058e-05	0.00927354
140823	0.0713131	-0.0199229	0.0513902	0.121926	0.0506129	6.68526	7.34148	9.95781e-05	0.00932058
28683	-0.0213856	0.20133	0.179945	-0.132939	-0.111553	8.71461	7.32631	0.000101588	0.00946813
7071	-0.0111942	-0.0237198	-0.0349139	0.12314	0.134335	8.63851	7.31849	0.000102639	0.00946813
80314	0.0341142	0.017868	0.0519822	-0.042932	-0.0770461	9.2905	7.31295	0.000103392	0.00946813
23741	-0.00640738	0.0635558	0.0571485	0.100489	0.106896	7.99796	7.31282	0.00010341	0.00946813
220042	0.115012	-0.0722395	0.042773	0.180226	0.0652135	7.55664	7.3116	0.000103576	0.00946813
3652	0.0148724	0.117816	0.132688	-0.0729489	-0.0878212	6.75641	7.31102	0.000103655	0.00946813
5376	0.0753907	-0.00591202	0.0694787	-0.205673	-0.281064	5.80564	7.30947	0.000103867	0.00946813
2624	0.237147	-0.143225	0.0939219	-0.204866	-0.442014	5.63893	7.30723	0.000104174	0.00946813
147694	-0.0651668	0.128939	0.0637722	-0.129275	-0.0641083	6.96367	7.3027	0.000104797	0.00948248
56000	0.195164	-0.267295	-0.0721306	0.19947	0.00430589	3.07396	7.29974	0.000105207	0.00948248
83938	-0.0200014	-0.044573	-0.0645743	0.158788	0.178789	5.77943	7.29517	0.000105842	0.00948248
26994	0.126415	-0.212152	-0.0857367	0.214583	0.0881676	10.0578	7.29335	0.000106097	0.00948248
90550	0.043319	-0.0768834	-0.0335644	0.0888973	0.0455783	8.2873	7.29245	0.000106222	0.00948248
93663	0.0213434	-0.0454366	-0.0240932	0.125323	0.103979	7.72937	7.27835	0.000108214	0.00962601
7453	-0.0462717	0.00051287	-0.0457588	0.131958	0.17823	10.0797	7.25957	0.000110925	0.00981772
9914	0.119732	-0.176234	-0.0565017	0.240378	0.120646	4.75505	7.25617	0.000111423	0.00981772
8853	0.106606	-0.249993	-0.143386	0.208451	0.101845	6.2288	7.25536	0.000111543	0.00981772
81442	0.0314062	-0.164196	-0.132789	0.34154	0.310133	5.42963	7.24469	0.000113122	0.0099219
283989	-0.102637	0.172954	0.0703166	-0.0947262	0.00791123	7.11347	7.23755	0.000114192	0.00997226
27032	0.0276129	-0.0254182	0.00219467	0.0781496	0.0505368	7.27623	7.23153	0.000115101	0.00997226
28719	-0.0504572	0.148342	0.0978846	-0.153742	-0.103285	10.0847	7.23101	0.00011518	0.00997226
90381	-0.111994	-0.104903	-0.216897	0.180206	0.2922	4.16555	7.23031	0.000115286	0.00997226

## Sheet: CV_Fold8 
ENTREZ_GENE_ID	dif_T1vsT2	T1_Term_vs_SPTB	T2_Term_vs_SPTB	Time_Term	Time_SPTB	AveExpr	F	P.Value	adj.P.Val
6272	-0.118622	-0.0120414	-0.130664	0.144544	0.263167	9.67068	18.7583	5.76323e-11	1.44571e-06
412	-0.14421	-0.00559277	-0.149803	0.136651	0.280861	7.52282	18.0111	1.41156e-10	1.77045e-06
2205	0.201412	0.00768819	0.2091	-0.357242	-0.558654	6.21955	17.505	2.59843e-10	2.17272e-06
3779	-0.137258	-0.0725487	-0.209807	0.137698	0.274956	6.87494	17.0524	4.49564e-10	2.81933e-06
23136	-0.172276	-0.0364024	-0.208678	0.171529	0.343805	7.58496	16.2622	1.17703e-09	5.90517e-06
51477	-0.023742	0.118409	0.0946668	-0.121272	-0.0975296	5.95546	15.4866	3.0485e-09	1.27453e-05
9619	0.124582	0.0231501	0.147732	-0.265999	-0.39058	7.45242	15.2473	4.0941e-09	1.35225e-05
2040	0.0476899	-0.103002	-0.0553123	0.205264	0.157574	11.0541	15.1717	4.49469e-09	1.35225e-05
154664	0.147627	-0.462504	-0.314877	0.636163	0.488536	6.47487	15.0615	5.15048e-09	1.35225e-05
714	-0.173857	0.0540235	-0.119833	0.27395	0.447806	4.86054	14.9895	5.63004e-09	1.35225e-05
100113407	0.070813	-0.132788	-0.0619746	0.175077	0.104264	6.84134	14.9085	6.22287e-09	1.35225e-05
3600	-0.174649	-0.0850915	-0.259741	0.147837	0.322486	5.29761	14.8247	6.90363e-09	1.35225e-05
10184	-0.0256133	-0.091013	-0.116626	0.254265	0.279878	6.62574	14.7546	7.52978e-09	1.35225e-05
128346	-0.0590677	-0.02673	-0.0857976	0.0964706	0.155538	10.5465	14.7476	7.59551e-09	1.35225e-05
53831	0.114461	-0.22863	-0.114169	0.401341	0.28688	5.87519	14.6972	8.086e-09	1.35225e-05
3005	0.122185	-0.116578	0.00560717	0.428707	0.306522	8.42478	14.2701	1.37473e-08	2.15533e-05
671	0.211075	-0.407321	-0.196246	0.617105	0.406031	9.09695	13.9866	1.9575e-08	2.60274e-05
1088	0.292937	-0.497716	-0.204779	0.802761	0.509824	8.21034	13.9812	1.97062e-08	2.60274e-05
4312	0.068911	-0.301468	-0.232557	0.419023	0.350112	3.7796	13.9326	2.09396e-08	2.60274e-05
3934	0.290297	-0.473593	-0.183296	0.702911	0.412614	9.8975	13.9089	2.15677e-08	2.60274e-05
56670	0.139223	-0.280234	-0.141011	0.400996	0.261773	4.40692	13.9007	2.1789e-08	2.60274e-05
118932	-0.0317968	-0.178575	-0.210371	0.370384	0.402181	7.45563	13.6981	2.80725e-08	3.2009e-05
717	-0.146297	0.018965	-0.127332	0.194896	0.341193	4.52337	13.6601	2.94385e-08	3.21072e-05
713	-0.188072	0.0628648	-0.125208	0.260307	0.448379	5.53525	13.59	3.21408e-08	3.35939e-05
1669	0.367394	-0.523124	-0.15573	0.831685	0.464291	8.63492	13.5116	3.54579e-08	3.47783e-05
7226	-0.0520699	-0.106004	-0.158074	0.15074	0.20281	7.1644	13.4964	3.61386e-08	3.47783e-05
4973	0.396987	-0.485436	-0.0884491	0.783658	0.386672	7.12831	13.4684	3.74332e-08	3.47783e-05
167555	0.0303944	-0.174814	-0.14442	0.213392	0.182997	6.79998	13.2927	4.66659e-08	4.18076e-05
27020	-0.00344629	-0.047172	-0.0506183	0.071759	0.0752053	10.3612	13.1533	5.56008e-08	4.80947e-05
5208	0.00513222	-0.0958411	-0.0907089	0.188331	0.183199	7.60407	13.0167	6.60311e-08	5.5213e-05
4680	0.261871	-0.477729	-0.215858	0.756065	0.494194	6.94284	12.9423	7.25165e-08	5.86799e-05
286333	-0.38298	0.0501166	-0.332864	0.192644	0.575625	6.10234	12.9017	7.63287e-08	5.98345e-05
27250	0.0210411	0.101322	0.122363	-0.0871764	-0.108218	8.29713	12.7997	8.67998e-08	6.28242e-05
4317	0.268889	-0.50311	-0.23422	0.663696	0.394807	10.4279	12.761	9.11433e-08	6.28242e-05
284417	-0.122392	-0.0367831	-0.159175	0.150201	0.272592	6.55278	12.7461	9.28794e-08	6.28242e-05
29116	0.0512074	-0.0150042	0.0362032	-0.138225	-0.189432	8.6676	12.7397	9.36322e-08	6.28242e-05
55331	-0.00831683	-0.111058	-0.119375	0.133702	0.142019	8.2527	12.7389	9.37235e-08	6.28242e-05
7027	0.0817744	-0.0936632	-0.0118888	0.225616	0.143842	9.87195	12.7268	9.51692e-08	6.28242e-05
383	0.329358	-0.429698	-0.10034	0.448217	0.118859	7.72548	12.4791	1.30139e-07	8.37062e-05
56729	0.00893128	-0.282942	-0.274011	0.359298	0.350366	5.94769	12.4507	1.34911e-07	8.44209e-05
28623	-0.00371693	0.258629	0.254912	-0.115644	-0.111927	8.38395	12.4329	1.37981e-07	8.44209e-05
8993	0.162254	-0.140166	0.0220882	0.27848	0.116226	10.1323	12.4028	1.43329e-07	8.56048e-05
23446	0.0314602	-0.0452341	-0.0137738	0.113659	0.0821985	7.92127	12.321	1.58976e-07	9.27424e-05
257019	-0.0269841	-0.102229	-0.129213	0.175294	0.202278	6.42172	12.2519	1.73537e-07	9.89356e-05
6947	0.264825	-0.373426	-0.108601	0.605866	0.341041	8.53581	12.1711	1.92255e-07	0.000107172
8819	-0.020196	-0.0923082	-0.112504	0.147371	0.167568	7.3326	12.1074	2.0843e-07	0.000113662
80832	-0.120803	-0.0199874	-0.14079	0.2222	0.343003	5.0746	12.0869	2.13931e-07	0.00011418
6768	-0.0825165	-0.00511368	-0.0876302	0.187653	0.27017	6.57704	12.0613	2.21012e-07	0.000115502
23328	-0.17463	-0.0197511	-0.194381	0.179248	0.353878	6.16595	11.9804	2.44919e-07	0.000125384
820	0.178366	-0.21197	-0.0336041	0.508119	0.329752	8.08667	11.8917	2.74163e-07	0.000137548
1991	0.21554	-0.436071	-0.220531	0.626189	0.410649	7.42054	11.82	3.00332e-07	0.000147722
154214	-0.0900032	-0.0967121	-0.186715	0.150524	0.240527	5.93998	11.7937	3.10579e-07	0.000149825
26509	-0.26376	0.00770383	-0.256056	0.160537	0.424297	7.83042	11.6621	3.67216e-07	0.00017122
51523	-0.0539712	0.121221	0.06725	-0.141067	-0.0870956	7.61013	11.6592	3.68582e-07	0.00017122
5273	0.339372	-0.506433	-0.167061	0.722791	0.383419	6.96648	11.6053	3.94811e-07	0.00018007
9070	0.0487528	-0.0506244	-0.00187162	0.0967554	0.0480026	9.31615	11.5181	4.41231e-07	0.000197648
56935	-0.216687	-0.026415	-0.243102	0.110496	0.327183	6.62864	11.4636	4.73009e-07	0.000208166
83938	-0.121979	-0.0422572	-0.164237	0.151606	0.273585	5.75055	11.4245	4.9719e-07	0.000215035
79674	0.0982461	-0.182927	-0.0846805	0.339121	0.240875	5.60075	11.3302	5.60869e-07	0.000238464
7453	-0.140899	0.024028	-0.116871	0.129553	0.270452	10.0739	11.2966	5.85502e-07	0.000244789
93035	-0.0370487	-0.203796	-0.240845	0.163436	0.200485	4.50005	11.2613	6.12474e-07	0.000251868
932	0.309738	-0.567769	-0.258031	0.651123	0.341385	8.61757	11.2369	6.31939e-07	0.000255681
948	0.0200118	-0.112527	-0.0925153	0.150231	0.130219	9.91485	11.0657	7.86718e-07	0.000313251
441864	0.102435	-0.301324	-0.198889	0.595635	0.493199	6.33407	10.9727	8.86248e-07	0.000347368
23248	-0.0240771	0.0911997	0.0671226	-0.0772338	-0.0531567	9.50062	10.9436	9.19942e-07	0.000355027
51056	-0.15719	-0.0486082	-0.205798	0.234848	0.392038	8.55659	10.8742	1.00557e-06	0.00038019
51582	0.048449	-0.0775069	-0.0290579	0.0982512	0.0498022	9.00672	10.8651	1.01742e-06	0.00038019
441168	-0.113251	-0.121702	-0.234953	0.207897	0.321148	7.70744	10.8541	1.03186e-06	0.00038019
64746	0.0101435	0.0843027	0.0944461	-0.0455496	-0.055693	9.39201	10.8437	1.04577e-06	0.00038019
7533	-0.0203316	-0.012917	-0.0332486	0.127607	0.147939	7.93606	10.8042	1.10003e-06	0.000394204
4353	0.180367	-0.343998	-0.163631	0.534269	0.353902	6.29908	10.6889	1.27562e-06	0.000450689
54910	-0.130872	0.123914	-0.00695853	-0.14389	-0.0130182	6.69855	10.6591	1.32547e-06	0.000461797
3267	-0.0284749	-0.0444869	-0.0729618	0.0419549	0.0704298	11.0976	10.6353	1.36662e-06	0.00046961
566	0.132503	-0.27844	-0.145937	0.422857	0.290354	6.31239	10.6189	1.39572e-06	0.000469869
64805	0.132446	-0.297214	-0.164769	0.249625	0.117179	7.0327	10.6138	1.40483e-06	0.000469869
10321	0.305658	-0.405361	-0.099703	0.664112	0.358454	8.45537	10.5787	1.46969e-06	0.000485095
51108	0.0761651	-0.0663461	0.009819	0.142912	0.0667471	10.9616	10.5523	1.52059e-06	0.000495376
10562	0.315126	-0.596072	-0.280946	0.878705	0.563579	9.14019	10.5173	1.59062e-06	0.000511546
4057	0.275169	-0.430409	-0.15524	0.663692	0.388523	9.71944	10.4553	1.72266e-06	0.000546999
9551	0.172403	-0.142504	0.0298994	0.192832	0.0204291	7.43552	10.389	1.87624e-06	0.000588318
9526	-0.104004	-0.0517095	-0.155713	0.0714307	0.175435	8.68814	10.3464	1.98215e-06	0.000613855
5721	-0.154245	-0.0147418	-0.168987	0.113642	0.267887	10.4552	10.3348	2.01178e-06	0.000615433
93978	-0.0602312	-0.187137	-0.247368	0.263836	0.324067	6.79834	10.2511	2.24115e-06	0.000671301
23285	0.183319	-0.03039	0.152929	-0.109892	-0.293211	6.35898	10.2409	2.27072e-06	0.000671301
7071	-0.0859567	-0.0211972	-0.107154	0.105743	0.1917	8.64352	10.2396	2.27469e-06	0.000671301
5169	-0.00787326	0.0522862	0.044413	-0.215988	-0.208115	4.14899	10.2119	2.35725e-06	0.000682071
8754	0.0358789	-0.135159	-0.0992805	0.112096	0.0762173	7.99781	10.2092	2.36556e-06	0.000682071
9823	-0.0209123	-0.0259893	-0.0469017	0.189781	0.210693	4.29496	10.1906	2.42314e-06	0.000690733
9938	0.00491132	0.0492794	0.0541908	-0.0764953	-0.0814066	10.9243	10.1181	2.6607e-06	0.000749927
4048	-0.0413796	-0.12855	-0.169929	0.0844808	0.12586	10.9229	10.0733	2.8192e-06	0.000785772
388387	0.0548033	-0.0391005	0.0157028	0.197021	0.142218	5.03207	10.0623	2.85935e-06	0.000788206
54414	0.0385021	-0.0796995	-0.0411975	0.181451	0.142949	7.42227	10.051	2.90154e-06	0.000791142
22915	0.118801	-0.341805	-0.223004	0.312128	0.193327	6.22429	10.0189	3.02425e-06	0.000815735
9527	0.0192948	0.0561004	0.0753952	-0.0595699	-0.0788647	9.21911	9.98206	3.17172e-06	0.000846411
5352	0.0621877	-0.14782	-0.0856321	0.262846	0.200658	4.16403	9.94746	3.31677e-06	0.000871314
100616349	-0.187313	-0.11545	-0.302764	0.173498	0.360812	7.38091	9.93874	3.35438e-06	0.000871314
478	-0.154963	0.133983	-0.0209797	-0.177378	-0.0224144	5.961	9.93532	3.36924e-06	0.000871314
142	-0.0460669	0.161348	0.115282	-0.107033	-0.0609662	7.92862	9.91517	3.45818e-06	0.000885189
8218	0.0142696	-0.0713935	-0.0571238	0.222874	0.208604	6.07143	9.8932	3.55781e-06	0.000899282
6689	-0.0362356	0.124835	0.0885997	-0.144073	-0.107837	6.73414	9.88733	3.58494e-06	0.000899282
221037	0.0647847	-0.0118621	0.0529226	-0.0573271	-0.122112	10.2283	9.8243	3.88949e-06	0.000960703
116931	0.0661732	-0.23867	-0.172496	0.20564	0.139467	5.30406	9.81417	3.94078e-06	0.000960703
840	-0.166743	0.0324628	-0.13428	0.0853854	0.252128	5.87074	9.81341	3.94468e-06	0.000960703
23313	-0.0223831	-0.027164	-0.0495471	0.108228	0.130612	10.1696	9.7684	4.18132e-06	0.00100854
5339	-0.0691984	-0.104242	-0.17344	0.0169261	0.0861245	7.06039	9.73202	4.38293e-06	0.00104314
440712	0.222739	-0.118188	0.104551	-0.256631	-0.47937	5.60565	9.72763	4.40794e-06	0.00104314
401409	0.0393947	-0.0677705	-0.0283759	0.182126	0.142732	6.68566	9.70149	4.55972e-06	0.00106898
23318	-0.0079081	0.0964587	0.0885506	-0.0809009	-0.0729928	8.42482	9.69355	4.60683e-06	0.00107002
7779	-0.00239252	-0.0768416	-0.0792341	0.106782	0.109174	7.72778	9.68534	4.65613e-06	0.00107155
117289	0.0153022	0.0196875	0.0349897	-0.0721477	-0.0874499	10.9119	9.67438	4.72268e-06	0.00107699
256435	0.11771	-0.199365	-0.0816546	0.186699	0.0689881	6.21538	9.63714	4.95617e-06	0.00112005
3811	-0.164964	0.359414	0.194451	-0.236167	-0.0712031	4.51428	9.61474	5.10216e-06	0.00114275
1774	-0.000421215	-0.0610653	-0.0614865	0.0888035	0.0892247	8.16007	9.50785	5.86062e-06	0.00130101
374879	0.0254494	0.13398	0.159429	-0.0948685	-0.120318	6.61164	9.49476	5.96098e-06	0.00131168
11127	0.118648	0.134206	0.252854	-0.118631	-0.237279	5.93293	9.4708	6.14918e-06	0.00134132
7554	-0.00864768	0.0318497	0.0232021	-0.0756209	-0.0669732	7.08804	9.45961	6.23913e-06	0.00134921
1359	0.186933	-0.0799702	0.106963	-0.328293	-0.515226	5.61164	9.44437	6.36375e-06	0.0013644
3192	0.0309231	0.0569358	0.0878589	-0.063001	-0.0939241	9.18385	9.42372	6.53661e-06	0.00138559
1845	-0.0996638	-0.0376376	-0.137301	0.0724406	0.172104	8.18643	9.4137	6.62222e-06	0.00138559
22882	0.0297865	0.0548538	0.0846403	-0.0594804	-0.089267	7.63948	9.41299	6.62828e-06	0.00138559
9774	0.0561179	0.0227723	0.0788902	-0.0450055	-0.101123	9.18337	9.38282	6.89313e-06	0.00142904
25979	0.0674033	-0.107517	-0.0401133	0.0930244	0.0256211	7.69181	9.36001	7.10035e-06	0.00145994
91746	0.015207	0.0386948	0.0539018	-0.0619523	-0.0771593	9.58262	9.33606	7.32469e-06	0.00148489
89872	0.0793656	-0.240571	-0.161205	0.312916	0.233551	6.10057	9.33444	7.34008e-06	0.00148489
64078	0.0920037	-0.165042	-0.0730381	0.272461	0.180457	4.34576	9.32201	7.45958e-06	0.00148702
4118	0.00279259	0.0475968	0.0503894	0.183004	0.180212	10.2423	9.32102	7.46918e-06	0.00148702
29094	0.0759815	-0.243777	-0.167795	0.174306	0.098324	9.8966	9.29664	7.70959e-06	0.00151977
148534	0.227637	-0.262593	-0.0349561	0.356127	0.12849	6.74938	9.29213	7.75485e-06	0.00151977
9917	0.0374453	-0.0405629	-0.00311759	0.189796	0.152351	7.30828	9.24688	8.22456e-06	0.00158975
10150	-0.0334194	0.0990315	0.065612	-0.0947022	-0.0612828	8.87079	9.24556	8.2387e-06	0.00158975
6772	-0.0705131	0.00638309	-0.0641301	0.125491	0.196004	11.1956	9.21751	8.5446e-06	0.00163619
11261	0.0222032	-0.0560392	-0.033836	0.118873	0.0966694	8.03542	9.19578	8.78955e-06	0.00167035
122618	-0.0199142	0.132546	0.112632	-0.163943	-0.144029	7.29073	9.1645	9.15445e-06	0.00172661
8751	-0.144174	0.0646226	-0.0795513	0.104244	0.248418	6.97412	9.14516	9.38762e-06	0.00175738
54734	-0.150969	-0.0396336	-0.190602	0.136732	0.287701	5.59986	9.12564	9.6291e-06	0.00178923
11105	0.240776	-0.141113	0.0996626	-0.0477945	-0.28857	2.71668	9.11404	9.77549e-06	0.00180308
116362	0.191743	-0.165727	0.0260157	0.220464	0.0287205	5.65923	9.1081	9.85135e-06	0.0018038
10251	0.00983426	-0.0109223	-0.001088	0.13782	0.127986	6.71296	9.09112	1.00715e-05	0.00183075
5037	0.0219903	0.114635	0.136625	-0.0689584	-0.0909488	8.56082	9.06193	1.04614e-05	0.0018802
7855	-0.0502258	-0.0582045	-0.10843	0.179785	0.23001	5.5652	9.05958	1.04935e-05	0.0018802
55803	-0.13619	0.000205047	-0.135985	0.0993789	0.235569	8.45656	9.03265	1.08678e-05	0.00193347
10771	-0.0364621	0.117961	0.0814989	-0.0922366	-0.0557746	6.7394	9.00815	1.12202e-05	0.00198211
9214	0.0423577	0.0869789	0.129337	-0.0917816	-0.134139	10.3198	8.99578	1.14023e-05	0.00200019
253143	-0.0315918	0.0449783	0.0133865	-0.0814517	-0.04986	8.28333	8.98776	1.15221e-05	0.00200717
83401	-0.0377251	-0.0871775	-0.124903	0.123004	0.160729	3.68102	8.97057	1.1783e-05	0.00203845
57561	0.126649	-0.00345002	0.123199	-0.0188966	-0.145546	11.1546	8.96262	1.19055e-05	0.00204168
196549	-0.182361	-0.0437992	-0.22616	0.0322244	0.214585	8.27846	8.95884	1.19644e-05	0.00204168
51164	0.0318645	-0.0551998	-0.0233353	0.102837	0.0709721	8.15607	8.94925	1.21148e-05	0.00205338
6037	0.195392	-0.392514	-0.197122	0.564673	0.369282	8.79417	8.92257	1.25433e-05	0.00210585
55088	0.150136	-0.0234246	0.126711	-0.0505581	-0.200694	8.04872	8.91958	1.25923e-05	0.00210585
1647	0.0220798	-0.147848	-0.125768	0.173546	0.151466	6.66355	8.90891	1.27685e-05	0.00212118
5816	0.278664	-0.860249	-0.581585	0.330366	0.0517018	5.75622	8.88866	1.311e-05	0.00216358
23034	-0.126083	0.0268877	-0.099195	0.129806	0.255888	4.70902	8.84085	1.39531e-05	0.00228767
2201	-0.0990747	-0.0252423	-0.124317	0.157593	0.256668	4.98062	8.80758	1.45717e-05	0.00237358
1742	-0.108039	-0.0481972	-0.156236	0.0690542	0.177093	6.00374	8.78925	1.49242e-05	0.00241532
3652	0.0379306	0.1177	0.155631	-0.068046	-0.105977	6.75786	8.74823	1.57447e-05	0.00252006
23492	-0.0249474	0.0985185	0.0735711	-0.0895882	-0.0646408	8.59998	8.74688	1.57724e-05	0.00252006
56833	-0.34223	0.0916529	-0.250577	0.105609	0.447838	6.57401	8.73413	1.60371e-05	0.00253676
1628	-0.0443473	0.127575	0.0832274	-0.0958584	-0.0515112	8.46259	8.73212	1.60791e-05	0.00253676
85027	-0.00752198	-0.0817099	-0.0892319	0.156211	0.163733	6.17909	8.70457	1.66678e-05	0.0026132
94031	0.0698754	-0.0925458	-0.0226704	0.236813	0.166937	4.74728	8.68664	1.70624e-05	0.00265846
19	0.157858	-0.145263	0.0125947	-0.191686	-0.349544	7.71407	8.65929	1.76825e-05	0.00273806
23601	0.0259474	-0.250996	-0.225048	0.305274	0.279327	5.9187	8.60979	1.88632e-05	0.00290297
51379	0.13107	0.0154938	0.146564	0.00376391	-0.127306	9.60513	8.59216	1.93026e-05	0.00295247
4134	-0.161633	0.167171	0.00553769	-0.0529188	0.108714	6.95143	8.57698	1.96891e-05	0.0029771
5627	0.0755999	-0.261214	-0.185614	0.246091	0.170491	6.27292	8.57652	1.9701e-05	0.0029771
6935	0.195661	-0.0729521	0.122709	0.0228452	-0.172816	7.8792	8.54881	2.04273e-05	0.00306838
8724	0.114303	-0.128698	-0.0143949	0.175613	0.0613103	11.5403	8.53568	2.07808e-05	0.00308872
79066	-0.0507053	0.183891	0.133186	-0.0868104	-0.0361051	6.74576	8.53464	2.0809e-05	0.00308872
79847	0.013533	-0.0944986	-0.0809656	0.101133	0.0876	7.14949	8.52552	2.10585e-05	0.00310716
338557	-0.170216	-0.0525913	-0.222807	0.159161	0.329376	5.09218	8.52109	2.11809e-05	0.00310716
128372	0.0438051	-0.151231	-0.107426	0.440905	0.3971	5.36224	8.50885	2.15224e-05	0.00312602
6897	0.00984964	0.0952947	0.105144	0.144903	0.135053	6.92962	8.5053	2.16224e-05	0.00312602
65010	-0.00382891	-0.0193066	-0.0231355	0.151899	0.155728	5.85895	8.50315	2.16834e-05	0.00312602
80314	0.0772739	-0.000748888	0.076525	-0.0259408	-0.103215	9.28367	8.48953	2.20727e-05	0.00316396
10791	-0.0426433	-0.0504544	-0.0930977	0.209937	0.252581	7.89978	8.47516	2.24914e-05	0.00320146
8395	0.111935	-0.0540613	0.0578734	0.237198	0.125263	7.70072	8.47183	2.25895e-05	0.00320146
11138	-0.0624253	-0.158458	-0.220884	0.103842	0.166267	7.24358	8.46629	2.27537e-05	0.00320661
28410	-0.0973875	0.232441	0.135054	-0.36585	-0.268463	4.99943	8.45777	2.30086e-05	0.00322442
55825	0.080661	-0.0236025	0.0570585	0.148934	0.0682733	6.7194	8.41142	2.44461e-05	0.00339775
11198	0.0944747	0.0412874	0.135762	-0.0431077	-0.137582	8.29405	8.40923	2.45163e-05	0.00339775
6036	0.0340756	-0.102883	-0.0688079	0.261059	0.226983	11.2974	8.40049	2.47981e-05	0.00341791
28732	-0.0441139	0.172878	0.128764	-0.152773	-0.108659	9.07162	8.39368	2.50199e-05	0.00342964
28685	-0.0105086	0.250508	0.24	-0.178736	-0.168228	6.9511	8.37218	2.57338e-05	0.00350832
101927699	-0.174788	-0.176855	-0.351643	0.0739222	0.24871	4.59135	8.36001	2.61468e-05	0.00354537
2887	0.0710406	-0.245195	-0.174154	0.143813	0.0727719	6.05349	8.35548	2.63023e-05	0.00354728
2206	0.011522	-0.0858113	-0.0742893	-0.352131	-0.363653	3.99935	8.32511	2.73684e-05	0.00367131
8835	0.040523	-0.00854083	0.0319822	0.138759	0.0982359	6.18655	8.31634	2.76844e-05	0.00367546
3012	-0.0304998	-0.0295884	-0.0600882	0.154858	0.185358	5.96124	8.31359	2.77842e-05	0.00367546
100505978	-0.00509117	0.0173571	0.0122659	-0.147974	-0.142883	3.52104	8.31209	2.78389e-05	0.00367546
6446	0.08775	0.0297982	0.117548	-0.0786431	-0.166393	7.00223	8.28737	2.87542e-05	0.00377644
50615	-0.101053	0.148488	0.0474351	-0.115161	-0.0141082	6.978	8.26718	2.95243e-05	0.00385738
5028	-0.0429803	-0.0650508	-0.108031	0.121743	0.164723	5.64569	8.26066	2.97775e-05	0.00387031
5166	-0.0287325	-0.0140947	-0.0428272	0.299607	0.328339	7.98312	8.25106	3.01541e-05	0.00389905
6671	-0.0123381	0.107227	0.0948887	-0.06973	-0.0573919	8.5067	8.24203	3.0513e-05	0.00390581
54820	0.0159285	0.0228547	0.0387832	-0.0682986	-0.0842271	10.8377	8.24191	3.05178e-05	0.00390581
2972	-0.032919	0.0838054	0.0508863	-0.0948471	-0.0619281	6.47886	8.23756	3.06918e-05	0.00390814
5571	0.0546027	-0.0948995	-0.0402968	0.0701503	0.0155476	8.38271	8.221	3.1365e-05	0.00397369
1511	0.134404	-0.220853	-0.0864489	0.478742	0.344338	5.35079	8.21198	3.17375e-05	0.00400068
3067	0.127928	-0.0554682	0.0724602	-0.271367	-0.399295	4.42356	8.20361	3.20874e-05	0.00402274
131870	0.0151535	-0.0562327	-0.0410792	0.108122	0.0929682	6.98279	8.19879	3.22908e-05	0.00402274
4318	0.113235	-0.0831971	0.0300377	0.210339	0.0971039	10.6613	8.19505	3.24491e-05	0.00402274
55432	0.0495165	-0.0821224	-0.0326059	0.2322	0.182683	5.92617	8.19259	3.25539e-05	0.00402274
6612	-0.0266196	-0.0481752	-0.0747948	0.0753765	0.101996	7.93701	8.17876	3.31489e-05	0.00407618
10316	-0.161547	0.184937	0.0233904	-0.162766	-0.00121991	6.76265	8.17294	3.34026e-05	0.00408734
729177	-0.261429	0.0869629	-0.174466	-0.159518	0.101911	4.60551	8.149	3.44669e-05	0.00419709
8655	-0.0125531	-0.100915	-0.113468	0.155234	0.167787	7.15382	8.12298	3.56626e-05	0.00432173
342132	0.161006	-0.0864929	0.0745134	-0.140074	-0.30108	4.50363	8.11466	3.60535e-05	0.00433173
2681	0.063041	-0.305164	-0.242123	0.248781	0.18574	4.80303	8.11283	3.61402e-05	0.00433173
22903	-0.147823	-0.00921027	-0.157033	0.180816	0.328639	4.86373	8.11023	3.62633e-05	0.00433173
26239	0.171231	-0.132398	0.0388331	0.187607	0.0163755	2.93493	8.10364	3.65782e-05	0.00434865
391114	-0.0122745	-0.204198	-0.216473	0.343962	0.356237	4.81352	8.09374	3.70556e-05	0.00436628
81442	0.0842849	-0.18869	-0.104405	0.375955	0.29167	5.47467	8.09335	3.70746e-05	0.00436628
5376	0.0947264	-0.0958364	-0.00110996	-0.190387	-0.285113	5.80708	8.03137	4.02131e-05	0.00471376
3753	0.0669949	-0.121297	-0.0543018	0.143672	0.076677	5.85609	8.02079	4.07747e-05	0.00475737
10520	-0.0181341	0.127416	0.109282	-0.0921693	-0.0740352	6.9629	8.01214	4.12403e-05	0.00477805
28567	-0.00341413	0.210294	0.20688	-0.0990925	-0.0956784	10.7786	8.01043	4.1333e-05	0.00477805
309	-0.0916857	0.168222	0.0765364	-0.103506	-0.0118201	10.7619	7.97789	4.31351e-05	0.00495078
26025	-0.114561	0.343709	0.229148	-0.0897506	0.0248105	4.62349	7.97636	4.32219e-05	0.00495078
54987	-0.0527819	0.184304	0.131522	-0.0244835	0.0282984	9.59205	7.94818	4.48494e-05	0.00510453
1118	0.186438	-0.207596	-0.0211577	0.500463	0.314025	5.57468	7.94612	4.49712e-05	0.00510453
199675	0.0922761	-0.227128	-0.134852	0.260628	0.168352	8.29747	7.92271	4.63741e-05	0.00524006
84695	-0.0985202	-0.00941161	-0.107932	0.0872734	0.185794	6.14685	7.90469	4.74835e-05	0.00534136
8452	0.0851824	0.0296691	0.114852	-0.0280782	-0.113261	10.1743	7.89662	4.79892e-05	0.00537415
217	-0.0958576	0.00583216	-0.0900254	0.140382	0.23624	8.74922	7.88378	4.8805e-05	0.0054107
120103	-0.034404	-0.0187502	-0.0531542	0.123488	0.157892	7.24197	7.88139	4.89578e-05	0.0054107
329	0.141676	-0.102981	0.0386949	0.14104	-0.000635665	9.14079	7.88132	4.89627e-05	0.0054107
8714	-0.0306713	-0.211233	-0.241904	0.180284	0.210956	7.17214	7.862	5.02204e-05	0.00552534
166	-0.0643654	0.145854	0.0814888	-0.0873639	-0.0229986	10.4432	7.85249	5.08511e-05	0.00557031
163732	0.0538848	-0.091928	-0.0380432	0.191317	0.137432	6.82218	7.83978	5.17071e-05	0.00563945
8631	-0.0101704	0.148	0.137829	-0.119224	-0.109054	9.15795	7.82805	5.25095e-05	0.0056784
79649	-0.0289564	0.106705	0.0777485	-0.0787265	-0.0497701	7.72092	7.82576	5.26676e-05	0.0056784
974	-0.0100942	0.134219	0.124125	-0.152148	-0.142054	8.58976	7.82199	5.29293e-05	0.0056784
28638	-0.0266738	0.119598	0.0929242	-0.0841487	-0.0574749	12.6096	7.82064	5.3023e-05	0.0056784
79893	0.0467942	0.063474	0.110268	-0.028018	-0.0748122	9.01125	7.81526	5.3399e-05	0.0056784
825	0.021883	-0.0799479	-0.0580648	0.174819	0.152936	7.85962	7.81232	5.36051e-05	0.0056784
8204	-0.0390911	-0.0502894	-0.0893805	0.0964327	0.135524	7.86757	7.8087	5.38609e-05	0.0056784
4481	-0.191159	-0.0491404	-0.240299	0.24867	0.439828	5.68702	7.8085	5.38752e-05	0.0056784
660	0.158027	-0.208783	-0.0507564	0.210281	0.052254	6.23033	7.80111	5.44006e-05	0.00570979
643	0.0601301	0.144611	0.204741	-0.122679	-0.182809	6.85934	7.76399	5.71186e-05	0.00597009
693188	0.0553445	0.0355642	0.0909087	0.146336	0.090992	3.52078	7.74993	5.81833e-05	0.00605613
25874	0.0909575	-0.111417	-0.0204593	0.128337	0.0373791	9.1575	7.74219	5.87781e-05	0.00609277
25777	-0.0678203	0.047282	-0.0205383	-0.0722968	-0.00447651	7.44899	7.73644	5.92238e-05	0.0061137
729178	0.13851	-0.177477	-0.0389669	0.101833	-0.036677	4.5435	7.72645	6.00062e-05	0.00616908
2992	0.0727339	-0.161965	-0.0892313	0.159536	0.0868021	8.92373	7.71335	6.10485e-05	0.00625061
5657	0.0836527	-0.15848	-0.0748269	0.416031	0.332379	5.28593	7.70322	6.1866e-05	0.00630022
55974	0.0113583	-0.0443283	-0.03297	0.131226	0.119868	8.54575	7.70098	6.2049e-05	0.00630022
257415	0.119277	0.166036	0.285312	-0.198354	-0.317631	5.63853	7.69807	6.22864e-05	0.00630022
6478	0.112828	-0.149867	-0.0370392	0.265368	0.15254	11.0282	7.674	6.42882e-05	0.00646982
644943	0.0947766	-0.124871	-0.0300943	-0.0560137	-0.15079	2.78232	7.67175	6.4479e-05	0.00646982
100874028	0.0708312	-0.0831504	-0.0123193	0.158479	0.0876483	6.30234	7.64356	6.6913e-05	0.0066611
2730	0.0615002	-0.105289	-0.0437893	0.137697	0.0761971	6.59954	7.64352	6.69164e-05	0.0066611
4015	-0.0970583	-0.0775888	-0.174647	0.10853	0.205588	3.89259	7.63561	6.76164e-05	0.00670418
101926976	0.0765821	-0.0895064	-0.0129243	0.127386	0.0508035	2.41569	7.62385	6.86698e-05	0.00677899
55845	0.0585077	-0.03271	0.0257977	0.0748546	0.0163469	11.4018	7.62118	6.89114e-05	0.00677899
283897	0.05455	0.0199065	0.0744565	-0.0497573	-0.104307	10.4476	7.61364	6.95981e-05	0.00681468
84131	-0.0641249	0.204886	0.140761	-0.134839	-0.0707138	7.3569	7.61124	6.98176e-05	0.00681468
56941	-0.0208072	0.101197	0.0803897	-0.0652015	-0.0443943	7.73791	7.59576	7.12535e-05	0.00692789
200132	0.204694	-0.279712	-0.0750173	0.380159	0.175465	3.61893	7.5865	7.21266e-05	0.0069857
159090	-0.122601	0.0190322	-0.103569	0.000449282	0.12305	7.20116	7.5762	7.311e-05	0.00702649
56242	0.0865231	0.115475	0.201998	-0.112042	-0.198566	7.16189	7.57415	7.33073e-05	0.00702649
59338	-0.0113155	0.0947027	0.0833872	-0.102738	-0.0914221	7.63125	7.57044	7.36665e-05	0.00702649
140823	0.0209662	-0.0285015	-0.00753533	0.109654	0.0886879	6.69031	7.57042	7.36682e-05	0.00702649
2791	0.204082	-0.283998	-0.0799161	0.281494	0.077412	8.55838	7.55455	7.52217e-05	0.00714742
1020	-0.107222	0.00450098	-0.102721	0.0637681	0.17099	6.73426	7.55021	7.56524e-05	0.00714742
81854	-0.140024	0.190138	0.0501146	-0.0869607	0.0530628	4.75055	7.54882	7.57909e-05	0.00714742
64759	-0.174934	0.0402257	-0.134709	0.0498094	0.224744	6.57698	7.54243	7.64306e-05	0.00716541
23064	-0.00322241	-0.00117406	-0.00439647	-0.0661364	-0.062914	9.9698	7.54122	7.65529e-05	0.00716541
64858	0.0108365	-0.043467	-0.0326305	0.0995982	0.0887617	7.04242	7.53388	7.72952e-05	0.0072069
10079	0.121201	-0.263474	-0.142272	0.188194	0.0669924	5.74543	7.53118	7.75707e-05	0.0072069
25850	0.0474777	0.0991862	0.146664	-0.0776389	-0.125117	5.62046	7.52504	7.82e-05	0.00723855
10981	0.0551604	-0.0958368	-0.0406764	0.125348	0.0701875	7.02012	7.51538	7.92002e-05	0.00728181
122953	-0.0244281	-0.0340782	-0.0585063	0.0992748	0.123703	7.38328	7.50777	7.9997e-05	0.00728181
28990	-0.0199872	0.095809	0.0758218	-0.068128	-0.0481408	7.28503	7.50777	7.99973e-05	0.00728181
284391	0.193164	0.11173	0.304894	-0.10412	-0.297284	6.42655	7.50706	8.00719e-05	0.00728181
90550	0.0512597	-0.0854289	-0.0341692	0.0924429	0.0411831	8.29849	7.50412	8.03825e-05	0.00728181
28745	-0.00760182	0.176037	0.168435	-0.0998439	-0.0922421	9.79824	7.50387	8.0409e-05	0.00728181
129642	0.138038	-0.112733	0.025305	0.129633	-0.00840492	10.3216	7.4881	8.20947e-05	0.00740772
688	0.0505692	-0.0979488	-0.0473796	0.162763	0.112194	7.18036	7.48157	8.28027e-05	0.00744483
57728	-0.0118287	0.0828384	0.0710097	-0.101839	-0.0900101	6.12764	7.47388	8.36456e-05	0.00746874
163747	-0.228329	0.151021	-0.0773076	-0.198248	0.0300813	4.63646	7.4718	8.38748e-05	0.00746874
8237	-0.0022876	0.11272	0.110432	-0.0729448	-0.0706572	8.19585	7.46872	8.42149e-05	0.00746874
55092	0.0833797	-0.189328	-0.105948	0.154093	0.0707137	4.27546	7.46832	8.42597e-05	0.00746874
27032	0.0172167	-0.0202632	-0.00304648	0.0770181	0.0598014	7.27047	7.461	8.50753e-05	0.00750017
9914	0.0584309	-0.153713	-0.0952824	0.228937	0.170506	4.77443	7.45978	8.52122e-05	0.00750017
84316	0.0868682	-0.106992	-0.0201236	0.115709	0.0288404	6.84362	7.44958	8.63635e-05	0.00754059
6541	-0.01531	0.0627059	0.047396	0.119469	0.134779	6.36714	7.44755	8.65955e-05	0.00754059
51207	-0.00284265	-0.024838	-0.0276807	0.144289	0.147132	4.79194	7.44589	8.67847e-05	0.00754059
4691	-0.0086044	0.115769	0.107165	-0.0606934	-0.052089	8.40004	7.44511	8.68739e-05	0.00754059
10970	0.0870677	-0.130651	-0.0435832	0.154362	0.0672945	8.0312	7.43887	8.75901e-05	0.00757655
342909	0.0415398	0.235001	0.276541	-0.0482287	-0.0897685	6.04809	7.42838	8.88083e-05	0.00765552
967	-0.0545526	-0.0808014	-0.135354	0.072093	0.126646	7.72861	7.42421	8.92967e-05	0.00767126
90381	0.0235172	-0.155549	-0.132032	0.235758	0.212241	4.17037	7.40581	9.14859e-05	0.0078314
3418	-0.0678789	0.0333147	-0.0345641	0.0725374	0.140416	8.56498	7.40333	9.17852e-05	0.0078314
51133	-0.0614373	0.0314204	-0.0300169	0.124898	0.186335	5.30173	7.40023	9.21611e-05	0.00783682
27069	-0.00904137	-0.00887499	-0.0179164	0.0790835	0.0881249	10.2921	7.39634	9.26337e-05	0.00785039
4773	-0.068295	0.151441	0.0831458	-0.113732	-0.0454366	8.50357	7.39363	9.29648e-05	0.00785192
2078	-0.0342823	-0.0833434	-0.117626	0.293833	0.328115	5.42209	7.38155	9.44557e-05	0.00795108
6283	0.124059	-0.110141	0.0139177	0.11175	-0.0123092	12.609	7.37804	9.4893e-05	0.00796118
59307	-0.0591957	0.127997	0.0688015	-0.088021	-0.0288254	8.34418	7.37069	9.58168e-05	0.00799621
919	-0.0635663	0.159664	0.0960978	-0.125492	-0.0619258	9.06493	7.36595	9.64163e-05	0.00799621
3627	-0.237073	-0.0788519	-0.315925	0.350354	0.587427	6.92584	7.36565	9.64548e-05	0.00799621
221188	-0.0875224	0.120253	0.032731	-0.151159	-0.0636364	8.05134	7.36462	9.65856e-05	0.00799621
6518	-0.111567	-0.0214945	-0.133062	0.209131	0.320698	4.74168	7.34535	9.90676e-05	0.00815571
643733	0.102624	-0.0434364	0.0591879	0.0923714	-0.0102528	6.80428	7.34463	9.91625e-05	0.00815571
3624	0.0474908	-0.144625	-0.0971344	0.205405	0.157914	3.93204	7.33842	9.99769e-05	0.0081701
55314	-0.0559391	-0.114036	-0.169975	0.148945	0.204884	6.5478	7.3362	0.000100269	0.0081701
3240	0.149279	-0.413042	-0.263763	0.429024	0.279745	8.39376	7.33235	0.000100779	0.0081701
1536	-0.0428767	-0.0204409	-0.0633176	0.0861799	0.129057	11.9068	7.33137	0.00010091	0.0081701
10645	0.0829587	-0.136464	-0.0535053	0.0644701	-0.0184887	9.7545	7.3292	0.000101198	0.0081701
760	0.142684	-0.305965	-0.163281	0.2722	0.129516	9.54103	7.3285	0.000101292	0.0081701
57585	-0.0678787	0.0744977	0.00661896	-0.101771	-0.0338925	6.72356	7.30769	0.000104106	0.00837021
6294	0.0174729	0.0213952	0.0388681	-0.0600826	-0.0775555	8.6749	7.30234	0.000104842	0.00840245
2650	-0.0823799	-0.0080491	-0.090429	0.0715356	0.153916	7.80787	7.29524	0.000105828	0.00845444
1901	-0.0324992	0.142081	0.109582	-0.110771	-0.0782723	9.49345	7.29042	0.000106503	0.00848134
139105	0.133149	-0.238424	-0.105275	0.277126	0.143977	7.44066	7.28489	0.000107281	0.00851628
9466	-0.103349	0.143612	0.0402623	-0.101295	0.00205435	7.18444	7.27843	0.000108198	0.00856195
55972	0.0210314	-0.0721689	-0.0511375	0.073502	0.0524706	9.77101	7.27439	0.000108776	0.00858064
116236	-0.148454	0.0944176	-0.0540361	-0.148503	-4.93186e-05	6.61919	7.26756	0.00010976	0.0086311
917	0.0355359	0.173594	0.209129	-0.0790815	-0.114617	10.1972	7.25696	0.000111302	0.00870073
60493	0.0538517	0.0967618	0.150614	-0.0307591	-0.0846108	8.93099	7.25672	0.000111339	0.00870073
282809	0.108576	-0.204395	-0.0958196	0.153203	0.0446273	9.32207	7.25075	0.000112217	0.00874214
58484	0.0670112	-0.18961	-0.122599	0.115175	0.0481637	8.79226	7.24757	0.000112688	0.00875167
79887	0.0427185	-0.063463	-0.0207445	0.0928886	0.0501702	11.2728	7.22596	0.000115944	0.0089767
220042	0.0758167	-0.0879517	-0.012135	0.162864	0.0870475	7.56533	7.22033	0.000116807	0.00901574
56888	0.0340645	-0.0192252	0.0148393	0.0630284	0.0289639	10.2548	7.21672	0.000117366	0.00903105
134266	0.0420631	0.0876052	0.129668	-0.0901289	-0.132192	8.95789	7.18411	0.00012252	0.0093988
28722	-0.0168232	0.143724	0.126901	-0.131794	-0.114971	9.50756	7.17752	0.00012359	0.009452
7343	-0.0213184	0.0762129	0.0548946	-0.0740971	-0.0527787	8.27281	7.17373	0.000124208	0.00946174
121456	-0.0763251	-0.117294	-0.193619	0.104055	0.18038	7.89121	7.17212	0.000124472	0.00946174
399888	-0.330849	0.155887	-0.174962	-0.0926983	0.238151	3.72432	7.1615	0.000126227	0.00956617
6948	-0.0862329	-0.0471564	-0.133389	0.17073	0.256963	7.20975	7.15	0.000128157	0.00966199
64376	-0.0251371	0.0495016	0.0243645	-0.0533799	-0.0282427	10.2425	7.14938	0.000128262	0.00966199
8808	0.0447435	-0.0437727	0.000970807	-0.0690182	-0.113762	2.80737	7.14554	0.000128913	0.00968198
730051	0.117901	0.0788907	0.196792	-0.0522371	-0.170138	7.1661	7.14082	0.000129717	0.00971326
26994	0.0975388	-0.205502	-0.107963	0.204996	0.107457	10.0425	7.13854	0.000130109	0.00971361
988	0.0868028	0.0457023	0.132505	-0.0170959	-0.103899	8.57106	7.12863	0.00013182	0.00981215
64073	-0.0171882	-0.238989	-0.256177	0.115252	0.13244	5.71146	7.12308	0.000132788	0.00985497
64168	-0.0693891	-0.27682	-0.346209	0.0625838	0.131973	4.7227	7.11175	0.000134787	0.00997383

## Sheet: CV_Fold9
ENTREZ_GENE_ID	dif_T1vsT2	T1_Term_vs_SPTB	T2_Term_vs_SPTB	Time_Term	Time_SPTB	AveExpr	F	P.Value	adj.P.Val
2205	0.183092	0.000271691	0.183364	-0.410411	-0.593503	6.21488	21.7096	1.77737e-12	4.45871e-08
154664	0.083542	-0.404115	-0.320573	0.640745	0.557203	6.45773	15.9339	1.7589e-09	2.20619e-05
1088	0.210362	-0.422047	-0.211685	0.837663	0.627301	8.2034	15.1741	4.48017e-09	3.74632e-05
714	0.0083607	-0.0422854	-0.0339247	0.297883	0.289523	4.82791	14.7656	7.42678e-09	4.65771e-05
56670	0.097239	-0.277277	-0.180038	0.401333	0.304094	4.44069	14.4062	1.16029e-08	4.90917e-05
671	0.104849	-0.341471	-0.236622	0.60168	0.49683	9.11147	14.3966	1.17416e-08	4.90917e-05
4312	-0.0039303	-0.349895	-0.353825	0.387407	0.391338	3.84417	14.2188	1.46505e-08	5.25031e-05
9619	0.0322586	0.0613297	0.0935883	-0.30519	-0.337448	7.47771	14.0153	1.88815e-08	5.44223e-05
3934	0.189476	-0.364244	-0.174767	0.704935	0.515459	9.89678	13.9884	1.95248e-08	5.44223e-05
4680	0.151259	-0.436682	-0.285423	0.754896	0.603638	6.93937	13.4742	3.71521e-08	8.92403e-05
1669	0.267371	-0.499978	-0.232607	0.817979	0.550608	8.67677	13.4328	3.91311e-08	8.92403e-05
29116	0.0614134	-0.02783	0.0335834	-0.145172	-0.206586	8.66056	13.2375	5.00058e-08	9.68419e-05
1359	0.152259	-0.129996	0.0222636	-0.407447	-0.559706	5.64755	13.1772	5.39426e-08	9.68419e-05
4317	0.133535	-0.343737	-0.210202	0.690776	0.557242	10.4041	13.1757	5.40455e-08	9.68419e-05
6897	-0.0146768	0.131848	0.117171	0.162332	0.177009	6.92369	12.9887	6.83884e-08	0.000114373
2040	0.0317365	-0.0837727	-0.0520362	0.196796	0.165059	11.0634	12.8965	7.68141e-08	0.000120435
713	-0.0787448	-0.000931279	-0.0796761	0.260655	0.3394	5.50669	12.8366	8.28405e-08	0.000122243
80832	-0.0567621	-0.0442421	-0.101004	0.238761	0.295523	5.06441	12.6048	1.11004e-07	0.000150577
167555	-0.0102675	-0.115776	-0.126044	0.209469	0.219736	6.7702	12.5834	1.14046e-07	0.000150577
122618	-0.000327955	0.190834	0.190506	-0.167585	-0.167257	7.30024	12.488	1.28664e-07	0.000158206
4973	0.181125	-0.341646	-0.160521	0.738394	0.557269	7.12116	12.4652	1.32438e-07	0.000158206
7027	0.0684319	-0.0625966	0.00583531	0.218193	0.149761	9.89591	12.2994	1.63362e-07	0.000186277
8819	-0.0207808	-0.0276973	-0.0484782	0.16165	0.182431	7.32925	12.1857	1.88701e-07	0.000205815
441864	0.103296	-0.335506	-0.23221	0.616648	0.513352	6.31237	12.064	2.20203e-07	0.000221921
8993	0.0994278	-0.0416244	0.0578034	0.273519	0.174091	10.1146	12.0606	2.2116e-07	0.000221921
820	0.103054	-0.159198	-0.0561443	0.494531	0.391477	8.05115	12.0278	2.30571e-07	0.000222466
10184	-0.0174643	-0.0603772	-0.0778414	0.223626	0.24109	6.60935	11.7635	3.22695e-07	0.000290341
440712	0.227673	-0.132571	0.095102	-0.288757	-0.51643	5.62889	11.7479	3.29149e-07	0.000290341
2206	-0.0174056	-0.118047	-0.135453	-0.426729	-0.409323	4.02967	11.7326	3.3564e-07	0.000290341
1991	0.131965	-0.350549	-0.218584	0.631679	0.499714	7.45549	11.6731	3.6206e-07	0.000296639
932	0.185265	-0.50238	-0.317114	0.633424	0.448158	8.6268	11.6634	3.66571e-07	0.000296639
6947	0.149717	-0.291375	-0.141658	0.579558	0.429841	8.51675	11.5779	4.08755e-07	0.000320439
100113407	0.0602135	-0.0927582	-0.0325446	0.15908	0.0988665	6.81117	11.427	4.95572e-07	0.000376725
51477	-0.0676323	0.0967131	0.0290808	-0.119057	-0.0514248	5.96318	11.3235	5.65624e-07	0.000415985
3005	0.0933694	-0.0137326	0.0796368	0.382742	0.289372	8.40043	11.3033	5.80382e-07	0.000415985
116362	0.164693	-0.171317	-0.00662394	0.240983	0.0762902	5.66824	11.1911	6.69962e-07	0.000466852
412	-0.103746	0.0142188	-0.0895267	0.117798	0.221543	7.53255	11.1625	6.94929e-07	0.000468513
286333	-0.119121	-0.118424	-0.237545	0.266339	0.38546	6.08607	11.1461	7.09698e-07	0.000468513
7533	0.00195955	-0.0475207	-0.0455612	0.133179	0.131219	7.92558	10.9605	9.00136e-07	0.00056935
5169	0.0277513	-0.0251328	0.00261857	-0.218348	-0.246099	4.18422	10.9538	9.07837e-07	0.00056935
5273	0.167805	-0.312657	-0.144852	0.69963	0.531825	6.97992	10.9281	9.38315e-07	0.000574111
56729	-0.0421764	-0.121315	-0.163492	0.34607	0.388247	5.93483	10.8911	9.83888e-07	0.000587662
93978	-0.0652106	-0.210588	-0.275799	0.263836	0.329047	6.80608	10.8578	1.02688e-06	0.000593497
55331	-0.00867248	-0.0486887	-0.0573612	0.141618	0.15029	8.24529	10.8471	1.04097e-06	0.000593497
10321	0.171039	-0.256052	-0.0850134	0.662645	0.491606	8.44512	10.8224	1.07453e-06	0.000599012
7071	-0.0187927	-0.000729863	-0.0195226	0.150788	0.169581	8.63505	10.6844	1.28295e-06	0.000672102
566	0.0710713	-0.226	-0.154929	0.433276	0.362204	6.34322	10.6824	1.28617e-06	0.000672102
6272	-0.0578294	0.0147786	-0.0430508	0.124039	0.181868	9.67607	10.6792	1.29143e-06	0.000672102
79674	0.0188619	-0.145081	-0.126219	0.314203	0.295341	5.62729	10.6544	1.33336e-06	0.000672102
27250	-0.00944495	0.0995533	0.0901084	-0.0911644	-0.0817195	8.27932	10.6507	1.3396e-06	0.000672102
383	0.313584	-0.374842	-0.0612579	0.46412	0.150536	7.76758	10.5961	1.437e-06	0.000698292
29094	0.0234352	-0.275048	-0.251613	0.150381	0.126946	9.88191	10.5905	1.44747e-06	0.000698292
4057	0.171665	-0.288409	-0.116744	0.671805	0.50014	9.70243	10.5752	1.47613e-06	0.000698681
3600	-0.0704784	-0.0260107	-0.0964891	0.188101	0.258579	5.295	10.529	1.56656e-06	0.000727754
4353	0.13465	-0.313685	-0.179035	0.542568	0.407918	6.35645	10.4786	1.67162e-06	0.000762441
4318	0.0997419	-0.0631645	0.0365774	0.227152	0.12741	10.6595	10.405	1.83779e-06	0.000809714
53831	0.169389	-0.204686	-0.0352973	0.370904	0.201515	5.86086	10.4041	1.83982e-06	0.000809714
56833	-0.241697	0.194381	-0.0473167	0.164502	0.4062	6.5218	10.3504	1.97161e-06	0.000852756
5208	0.0589103	-0.0990976	-0.0401873	0.189289	0.130379	7.61058	10.3205	2.04916e-06	0.000871276
118932	0.0746985	-0.163455	-0.0887562	0.340964	0.266265	7.41536	10.2326	2.29504e-06	0.000959558
51523	-0.0612916	0.11368	0.0523888	-0.147093	-0.0858011	7.58454	10.219	2.33543e-06	0.000960438
23446	0.0321437	-0.0407472	-0.00860347	0.109994	0.0778498	7.92219	10.1078	2.69579e-06	0.00109075
28410	-0.0636382	0.280819	0.217181	-0.358425	-0.294787	4.94961	10.0491	2.90834e-06	0.00115807
10562	0.169152	-0.543745	-0.374594	0.878678	0.709526	9.08207	10.0253	2.99886e-06	0.00117546
51108	0.0517663	-0.0484326	0.00333362	0.138105	0.0863389	10.9497	10.0092	3.06194e-06	0.00118172
717	-0.00883575	-0.0479689	-0.0568046	0.200808	0.209644	4.54578	9.98887	3.14355e-06	0.00119483
221037	0.0623563	-0.0225486	0.0398077	-0.0603121	-0.122668	10.2204	9.90638	3.49728e-06	0.00130945
6768	-0.102029	0.0830461	-0.0189828	0.164401	0.26643	6.59219	9.73766	4.35058e-06	0.00160498
4048	-0.044894	-0.113618	-0.158512	0.0843713	0.129265	10.9149	9.59756	5.21646e-06	0.00189653
7226	-0.0597853	-0.0631472	-0.122932	0.140821	0.200606	7.17294	9.56046	5.47347e-06	0.00196154
23248	-0.0433675	0.101587	0.0582196	-0.0776596	-0.0342921	9.498	9.53358	5.66766e-06	0.00200252
100616349	-0.148627	-0.0682681	-0.216895	0.226035	0.374662	7.37402	9.50579	5.8757e-06	0.00204719
23064	0.0184722	-0.020838	-0.00236588	-0.0724698	-0.0909419	9.9611	9.48696	6.02096e-06	0.00206906
8754	0.0343956	-0.14151	-0.107114	0.0998824	0.0654868	7.98075	9.46924	6.161e-06	0.00207371
441168	-0.105433	-0.0756924	-0.181125	0.207083	0.312516	7.73012	9.4644	6.19981e-06	0.00207371
28623	-0.0339005	0.212655	0.178754	-0.13306	-0.0991594	8.38257	9.42754	6.5036e-06	0.0021203
64375	-0.023404	0.0676373	0.0442333	0.127452	0.150856	5.58474	9.42701	6.50815e-06	0.0021203
128178	-0.114875	0.103146	-0.0117281	-0.163834	-0.0489595	4.42008	9.36437	7.05947e-06	0.00227044
64078	0.0164669	-0.134282	-0.117815	0.254565	0.238098	4.33481	9.35019	7.19068e-06	0.00228211
284417	-0.109554	-0.00139531	-0.110949	0.135167	0.244721	6.54101	9.33402	7.34334e-06	0.00228211
6689	-0.0403239	0.104241	0.0639169	-0.146945	-0.106621	6.71203	9.32702	7.41042e-06	0.00228211
388387	0.074393	-0.0474473	0.0269457	0.196713	0.12232	5.00595	9.32192	7.45967e-06	0.00228211
64805	0.0326417	-0.23391	-0.201269	0.214169	0.181527	7.05096	9.28565	7.81965e-06	0.00236342
23136	-0.0835824	-0.0143934	-0.0979759	0.167462	0.251044	7.56369	9.26814	7.99961e-06	0.00238903
3067	0.115014	-0.101606	0.0134085	-0.295531	-0.410545	4.43703	9.22074	8.50797e-06	0.00251095
3696	0.133459	-0.0785266	0.0549326	-0.237579	-0.371038	4.19062	9.08939	1.00932e-05	0.0029296
90381	-0.0175382	-0.142822	-0.16036	0.258152	0.27569	4.20227	9.08431	1.01601e-05	0.0029296
64763	-0.0048365	0.118913	0.114077	-0.067992	-0.0631555	7.42746	9.056	1.05415e-05	0.00300504
128346	-0.0358219	0.00285247	-0.0329694	0.0873656	0.123187	10.541	9.04099	1.07494e-05	0.00302989
8835	0.0480571	-0.00983709	0.03822	0.147103	0.0990463	6.20715	9.02309	1.1003e-05	0.00304061
22915	-0.00467991	-0.319888	-0.324568	0.248344	0.253024	6.2839	9.02121	1.10299e-05	0.00304061
27032	0.00765211	-0.0291674	-0.0215153	0.0796938	0.0720417	7.27538	9.00938	1.12012e-05	0.00305427
643733	0.105397	-0.0315969	0.0738004	0.104901	-0.000496496	6.78959	8.99333	1.14377e-05	0.00308524
27020	0.00469933	-0.0398488	-0.0351495	0.0679217	0.0632224	10.3615	8.94694	1.21502e-05	0.00324256
126917	0.0560545	0.127795	0.183849	-0.0765425	-0.132597	6.70179	8.9354	1.23342e-05	0.00325702
440603	0.09524	-0.0842497	0.0109904	0.283282	0.188042	4.48361	8.84721	1.38366e-05	0.0035723
256435	0.113552	-0.206336	-0.0927839	0.182919	0.0693664	6.18968	8.84579	1.38623e-05	0.0035723
54910	-0.0639218	0.0951559	0.0312341	-0.11856	-0.0546385	6.70039	8.84065	1.39554e-05	0.0035723
51164	0.045677	-0.0641979	-0.018521	0.110467	0.0647904	8.17458	8.82253	1.42892e-05	0.00362079
3624	-0.0630707	-0.0865328	-0.149603	0.193632	0.256702	3.95067	8.80461	1.4627e-05	0.00365823
221188	-0.0466881	0.153091	0.106403	-0.144324	-0.0976364	8.04997	8.7993	1.47286e-05	0.00365823
1668	0.237798	-0.539478	-0.30168	0.846205	0.608407	7.65059	8.70802	1.65914e-05	0.00407573
4481	-0.144294	-0.132694	-0.276988	0.251683	0.395976	5.65656	8.70144	1.67344e-05	0.00407573
5627	0.0223421	-0.285956	-0.263614	0.234943	0.2126	6.32995	8.68467	1.71048e-05	0.00412587
65010	-0.0545451	0.0580137	0.00346855	0.137045	0.191591	5.85047	8.64917	1.79163e-05	0.00426652
220042	0.0983794	-0.111166	-0.0127867	0.1797	0.0813202	7.5338	8.6444	1.8028e-05	0.00426652
93035	-0.0543058	-0.127834	-0.18214	0.15458	0.208886	4.53992	8.60479	1.89851e-05	0.00441416
23492	-0.0179544	0.0712818	0.0533275	-0.100173	-0.0822184	8.60383	8.60404	1.90038e-05	0.00441416
80853	0.0449444	-0.0712985	-0.0263542	0.0877682	0.0428238	9.94105	8.58493	1.9484e-05	0.00444459
9070	0.0370113	-0.0230146	0.0139967	0.0862841	0.0492728	9.31618	8.58473	1.94892e-05	0.00444459
94031	0.0489992	-0.092318	-0.0433188	0.207177	0.158178	4.73018	8.5348	2.0803e-05	0.00470147
7554	-0.0226891	0.00820107	-0.014488	-0.0773632	-0.0546741	7.083	8.49667	2.18658e-05	0.00489128
1511	0.110264	-0.166607	-0.0563434	0.500321	0.390057	5.39717	8.48906	2.20844e-05	0.00489128
10158	0.0165424	-0.0831316	-0.0665891	-0.254204	-0.270747	10.6666	8.48411	2.22278e-05	0.00489128
4602	0.0781578	-0.0982362	-0.0200784	0.183288	0.105131	6.79827	8.45739	2.3018e-05	0.00502112
3811	-0.137721	0.275858	0.138137	-0.232951	-0.0952301	4.48112	8.43241	2.37823e-05	0.00514314
6037	0.17352	-0.296002	-0.122482	0.610281	0.436761	8.77349	8.2996	2.82955e-05	0.00602193
285758	0.0810278	-0.271081	-0.190053	0.137289	0.056261	2.43299	8.29877	2.83261e-05	0.00602193
2624	0.20585	-0.190671	0.0151789	-0.226671	-0.432521	5.62724	8.26544	2.95896e-05	0.00617729
9914	0.0303249	-0.150462	-0.120137	0.222711	0.192386	4.79249	8.2581	2.98752e-05	0.00617729
101929320	0.145481	-0.0282285	0.117253	0.150701	0.00521935	2.42706	8.25516	2.99904e-05	0.00617729
55175	0.0655577	0.105824	0.171382	-0.0533898	-0.118947	6.34556	8.25385	3.00418e-05	0.00617729
142	-0.0192838	0.138448	0.119165	-0.101928	-0.0826445	7.92983	8.20871	3.18712e-05	0.00650017
116236	-0.139836	0.0826516	-0.0571843	-0.15767	-0.0178338	6.63014	8.19261	3.25507e-05	0.00653964
83938	-0.043549	-0.01799	-0.061539	0.159436	0.202985	5.75572	8.19178	3.25861e-05	0.00653964
5110	0.0763866	-0.0392232	0.0371634	0.135908	0.0595218	9.86165	8.12435	3.55958e-05	0.00708696
59307	-0.0645908	0.128859	0.0642684	-0.0950916	-0.0305008	8.33365	8.0957	3.69581e-05	0.00730024
4118	0.0244702	0.0403141	0.0647843	0.176665	0.152194	10.2548	8.08288	3.75841e-05	0.00731591
948	0.00249382	-0.0616227	-0.0591289	0.13812	0.135626	9.90937	8.08214	3.76207e-05	0.00731591
55332	0.0868075	-0.174224	-0.0874167	0.106831	0.0200233	7.65336	8.05311	3.90801e-05	0.00749099
3012	-0.058169	-0.0212759	-0.0794449	0.142399	0.200568	5.95184	8.05236	3.91182e-05	0.00749099
8218	-0.0393678	-0.0111395	-0.0505073	0.189523	0.228891	6.04123	8.02297	4.06557e-05	0.00772643
693188	0.0830542	0.00238927	0.0854435	0.149918	0.066864	3.51564	8.01538	4.10621e-05	0.007745
283989	-0.114195	0.213678	0.0994828	-0.0849447	0.0292505	7.12752	8.00686	4.15236e-05	0.00777359
391114	0.0405746	-0.278141	-0.237566	0.345666	0.305092	4.8263	7.98045	4.29873e-05	0.00797396
81442	0.0380411	-0.233461	-0.19542	0.362389	0.324348	5.48134	7.97616	4.32296e-05	0.00797396
7855	-0.0129262	-0.0242686	-0.0371949	0.185912	0.198839	5.60342	7.95786	4.42804e-05	0.00808905
1118	0.125864	-0.217987	-0.0921227	0.502064	0.3762	5.5251	7.95411	4.44985e-05	0.00808905
7779	0.0021734	-0.0827296	-0.0805562	0.097488	0.0953146	7.7253	7.93916	4.53799e-05	0.00818993
343172	0.0867545	0.310179	0.396933	0.540369	0.453615	3.53759	7.92674	4.6126e-05	0.00826512
10771	-0.0444171	0.117234	0.0728169	-0.0862453	-0.0418283	6.71822	7.90995	4.71534e-05	0.00835412
2852	-0.0168435	-0.0397642	-0.0566076	0.118045	0.134889	5.83631	7.90777	4.72887e-05	0.00835412
3680	-0.0548679	-0.112406	-0.167274	0.286518	0.341386	5.23761	7.88616	4.8649e-05	0.0085184
2887	0.108721	-0.221007	-0.112286	0.178874	0.070153	6.05622	7.87773	4.91901e-05	0.0085184
6036	0.0230035	-0.12212	-0.0991167	0.265611	0.242608	11.2741	7.87486	4.9376e-05	0.0085184
19	0.112148	-0.170854	-0.0587059	-0.202829	-0.314977	7.73268	7.87177	4.95769e-05	0.0085184
54414	0.0620033	-0.0913611	-0.0293578	0.173641	0.111637	7.45256	7.82365	5.28102e-05	0.00901222
84818	-0.159646	-0.000594945	-0.160241	0.0284659	0.188112	5.54506	7.80386	5.42006e-05	0.00918701
64746	0.00765929	0.0639353	0.0715946	-0.0441913	-0.0518506	9.38052	7.79382	5.49198e-05	0.00924643
8204	-0.0846153	-0.0112498	-0.0958651	0.0761431	0.160758	7.85494	7.7647	5.70614e-05	0.00954295
9551	0.143064	-0.133638	0.00942549	0.173985	0.0309214	7.42419	7.75375	5.78878e-05	0.00961704
8724	0.101937	-0.106177	-0.00424022	0.169582	0.0676446	11.5595	7.74492	5.85637e-05	0.00966533

## Sheet: CV_Fold10
ENTREZ_GENE_ID	dif_T1vsT2	T1_Term_vs_SPTB	T2_Term_vs_SPTB	Time_Term	Time_SPTB	AveExpr	F	P.Value	adj.P.Val
2205	0.286522	-0.038711	0.247811	-0.333351	-0.619873	6.194	20.7576	5.41e-12	1.36e-07
154664	0.112426	-0.227882	-0.115456	0.699102	0.586676	6.37212	17.3379	3.18e-10	2.85e-06
23446	0.0478486	-0.0275049	0.0203438	0.129267	0.0814188	7.92432	17.281	3.41e-10	2.85e-06
1669	0.309852	-0.191214	0.118638	0.945397	0.635545	8.56087	16.9588	5.04e-10	3.16e-06
80832	-0.0132515	-0.0138295	-0.027081	0.314118	0.32737	5.07624	16.6632	7.22e-10	3.62e-06
1088	0.215298	-0.2555	-0.0402021	0.88088	0.665582	8.0836	16.4479	9.39e-10	3.92e-06
56670	0.148098	-0.193202	-0.0451035	0.445116	0.297017	4.35455	16.0626	1.5e-09	5.04e-06
7027	0.0386255	-0.043735	-0.0051095	0.219905	0.181279	9.8649	15.9617	1.7e-09	5.04e-06
4680	0.196971	-0.201198	-0.0042272	0.835825	0.638854	6.83049	15.9116	1.81e-09	5.04e-06
3934	0.225527	-0.229956	-0.0044292	0.75474	0.529213	9.78404	15.2048	4.32e-09	9.81e-06
671	0.103544	-0.151397	-0.047853	0.648956	0.545412	9.02003	15.1879	4.41e-09	9.81e-06
6272	-0.0796662	0.0210762	-0.05859	0.144852	0.224518	9.65905	15.1372	4.69e-09	9.81e-06
2040	0.000540833	-0.0365373	-0.0359964	0.199751	0.19921	11.0276	15.0347	5.33e-09	1.01e-05
4317	0.182705	-0.282285	-0.0995796	0.746351	0.563646	10.3067	14.9893	5.63e-09	1.01e-05
4353	0.175145	-0.108875	0.0662699	0.634899	0.459754	6.26063	14.7294	7.77e-09	1.3e-05
3005	0.0141842	0.071439	0.0856232	0.390417	0.376233	8.39888	14.5018	1.03e-08	1.5e-05
714	-0.143115	-0.00713996	-0.150255	0.262683	0.405799	4.81164	14.4656	1.08e-08	1.5e-05
1991	0.140491	-0.0883526	0.0521385	0.702364	0.561873	7.35879	14.4042	1.16e-08	1.5e-05
8993	0.116553	-0.0171416	0.0994117	0.280752	0.164199	10.1061	14.3904	1.18e-08	1.5e-05
566	0.0893193	-0.0758291	0.0134902	0.491404	0.402085	6.27009	14.3817	1.2e-08	1.5e-05
4312	0.0123124	-0.310625	-0.298312	0.393107	0.380795	3.80054	14.2731	1.37e-08	1.64e-05
100113407	0.0641753	-0.0946848	-0.0305096	0.18169	0.117515	6.81829	14.2087	1.48e-08	1.69e-05
820	0.155921	0.000618193	0.156539	0.528527	0.372606	8.0041	14.1711	1.56e-08	1.7e-05
167555	0.0574006	-0.111257	-0.0538566	0.230812	0.173411	6.77384	14.0821	1.74e-08	1.82e-05
713	-0.108786	-0.0365927	-0.145378	0.279176	0.387962	5.4958	14.0199	1.88e-08	1.88e-05
3779	-0.0510304	-0.0612507	-0.112281	0.157278	0.208308	6.86524	13.9552	2.04e-08	1.96e-05
10184	-0.0631309	-0.0108932	-0.074024	0.242886	0.306017	6.59709	13.6203	3.09e-08	2.76e-05
6897	-0.0403614	0.172419	0.132058	0.142222	0.182584	6.88559	13.6106	3.13e-08	2.76e-05
932	0.372101	-0.370863	0.00123707	0.757081	0.38498	8.50601	13.5946	3.2e-08	2.76e-05
6947	0.212454	-0.12694	0.0855142	0.640037	0.427582	8.44193	13.4947	3.62e-08	3.03e-05
441864	0.0792172	-0.0852464	-0.0060291	0.656701	0.577484	6.20135	13.4262	3.95e-08	3.11e-05
4973	0.325186	-0.223242	0.101944	0.806049	0.480863	7.01333	13.4219	3.97e-08	3.11e-05
122618	-0.0860033	0.239481	0.153478	-0.191309	-0.105305	7.30798	13.2888	4.69e-08	3.57e-05
23248	-0.070263	0.110929	0.0406661	-0.0982084	-0.0279454	9.49934	13.2459	4.95e-08	3.65e-05
64805	0.132296	-0.285599	-0.153303	0.273225	0.14093	7.02067	13.1988	5.25e-08	3.76e-05
27250	0.0570949	0.048184	0.105279	-0.0882733	-0.145368	8.29564	13.1624	5.5e-08	3.77e-05
53831	0.189451	-0.175662	0.0137889	0.425332	0.23588	5.81382	13.1541	5.56e-08	3.77e-05
10321	0.212663	-0.173047	0.0396163	0.720558	0.507895	8.33267	13.0854	6.06e-08	4e-05
5208	0.052689	-0.0876451	-0.0349561	0.200519	0.14783	7.60667	13.0271	6.52e-08	4.19e-05
118932	0.0924355	-0.167811	-0.0753751	0.400401	0.307966	7.3711	13.0053	6.7e-08	4.2e-05
6768	-0.126132	0.0892007	-0.0369311	0.173833	0.299965	6.59853	12.916	7.5e-08	4.52e-05
9619	0.0652055	0.020825	0.0860305	-0.271952	-0.337158	7.51476	12.9094	7.56e-08	4.52e-05
93978	0.0212862	-0.272366	-0.25108	0.305596	0.28431	6.78314	12.8661	7.98e-08	4.66e-05
5273	0.28318	-0.269056	0.0141234	0.775675	0.492495	6.79777	12.7967	8.71e-08	4.97e-05
26051	-0.013458	0.167171	0.153713	-0.104939	-0.0914812	7.82696	12.7681	9.03e-08	5.04e-05
51523	-0.0518982	0.0873048	0.0354065	-0.160764	-0.108866	7.60532	12.6496	1.05e-07	5.72e-05
54910	-0.0825935	0.118816	0.0362222	-0.145442	-0.0628486	6.69356	12.5534	1.18e-07	6.32e-05
51477	-0.104452	0.11373	0.00927794	-0.13337	-0.0289182	5.96996	12.5151	1.24e-07	6.5e-05
29116	0.0188784	-0.0292399	-0.0103615	-0.148774	-0.167653	8.68181	12.4272	1.39e-07	7.12e-05
221037	0.0878616	-0.04402	0.0438416	-0.0532052	-0.141067	10.2341	12.3588	1.52e-07	7.53e-05
441168	-0.115401	-0.14022	-0.255621	0.224057	0.339459	7.69561	12.3509	1.53e-07	7.53e-05
51108	0.0705548	-0.0738419	-0.0032871	0.144467	0.0739125	10.938	12.193	1.87e-07	9.02e-05
4057	0.157474	-0.147029	0.0104455	0.716803	0.559329	9.59472	12.1514	1.97e-07	9.33e-05
79674	0.0965754	-0.152308	-0.0557322	0.356205	0.259629	5.56448	12.1304	2.02e-07	9.41e-05
388387	0.0326527	0.0233414	0.0559941	0.19626	0.163607	5.02146	11.7612	3.24e-07	0.00014766
717	-0.082621	-0.0264168	-0.109038	0.194344	0.276965	4.51564	11.6797	3.59e-07	0.00016088
64746	-0.00606685	0.0862952	0.0802283	-0.0613846	-0.0553178	9.38921	11.6632	3.67e-07	0.00016141
8819	0.0332665	-0.0948697	-0.0616032	0.169372	0.136105	7.32359	11.64	3.78e-07	0.00016338
6541	-0.0741621	0.133229	0.0590665	0.115534	0.189696	6.3594	11.5694	4.13e-07	0.00016991
56729	-0.0139917	-0.0481136	-0.0621053	0.383647	0.397639	5.90214	11.5623	4.17e-07	0.00016991
22915	0.0521256	-0.333069	-0.280943	0.308996	0.256871	6.20964	11.5619	4.17e-07	0.00016991
4118	-0.01377	0.104645	0.0908748	0.174579	0.188349	10.2384	11.5551	4.21e-07	0.00016991
23136	-0.146611	-0.0325808	-0.179192	0.156253	0.302864	7.57048	11.5445	4.27e-07	0.00016991
1668	0.262136	-0.124192	0.137944	0.998207	0.736071	7.45459	11.5226	4.39e-07	0.00017025
1359	0.262058	-0.11723	0.144828	-0.328965	-0.591024	5.61075	11.5184	4.41e-07	0.00017025
412	-0.107851	-0.0159591	-0.12381	0.113532	0.221383	7.53332	11.3979	5.14e-07	0.00019554
286333	-0.278049	-0.0401879	-0.318237	0.197036	0.475085	6.03066	11.3824	5.25e-07	0.00019649
4318	0.0869152	-0.0161082	0.070807	0.22073	0.133815	10.6777	11.3328	5.59e-07	0.00020626
440712	0.33014	-0.153993	0.176147	-0.224762	-0.554902	5.59934	11.2886	5.92e-07	0.00021407
6037	0.221008	-0.155683	0.0653247	0.683903	0.462895	8.70392	11.281	5.97e-07	0.00021407
7533	0.0341195	-0.0261425	0.00797698	0.148665	0.114546	7.935	11.1401	7.15e-07	0.00024961
5657	0.106845	-0.014149	0.0926964	0.501333	0.394488	5.30083	11.1389	7.16e-07	0.00024961
1511	0.11914	0.0502473	0.169387	0.545528	0.426388	5.31468	11.1214	7.33e-07	0.00025177
440603	0.0694848	-0.0111417	0.0583431	0.302608	0.233123	4.45739	11.068	7.84e-07	0.00026295
10562	0.192147	-0.338472	-0.146325	0.959012	0.766865	8.9921	11.0664	7.86e-07	0.00026295
6036	0.102696	-0.117374	-0.0146783	0.312115	0.20942	11.2599	10.9378	9.27e-07	0.00030236
221188	-0.0856969	0.173751	0.0880541	-0.159044	-0.0733471	8.02406	10.9369	9.28e-07	0.00030236
383	0.285372	-0.28605	-0.0006778	0.466917	0.181545	7.71478	10.8012	1.1e-06	0.00035523
220042	0.14117	-0.128113	0.0130577	0.205125	0.0639545	7.54378	10.7821	1.13e-06	0.00035942
116362	0.21018	-0.137111	0.0730687	0.245478	0.0352976	5.70035	10.7512	1.18e-06	0.00036929
1118	0.18986	-0.178063	0.0117961	0.58989	0.40003	5.49662	10.6828	1.29e-06	0.00039824
117289	0.0103305	0.0186868	0.0290174	-0.0787974	-0.0891279	10.9168	10.6399	1.36e-06	0.00041568
57561	0.136616	-0.025571	0.111045	-0.0277815	-0.164398	11.1638	10.5828	1.46e-06	0.0004359
4015	-0.142609	-0.0568577	-0.199467	0.117751	0.260361	3.88638	10.573	1.48e-06	0.0004359
1628	-0.0125214	0.126947	0.114425	-0.0880586	-0.0755372	8.45885	10.5667	1.49e-06	0.0004359
8218	-0.0132606	0.00508294	-0.0081777	0.222439	0.235699	6.03122	10.5659	1.49e-06	0.0004359
128346	-0.0567711	0.0192708	-0.0375003	0.0823831	0.139154	10.5358	10.5567	1.51e-06	0.00043601
8754	0.0493513	-0.110062	-0.0607106	0.127719	0.0783676	7.98039	10.5433	1.54e-06	0.00043859
2791	0.196092	-0.266043	-0.0699504	0.328261	0.132169	8.51572	10.5159	1.59e-06	0.00044918
55331	0.0378301	-0.0901422	-0.052312	0.150801	0.112971	8.22266	10.4773	1.67e-06	0.0004668
91746	0.0110409	0.0236556	0.0346966	-0.0711788	-0.0822197	9.58039	10.4679	1.7e-06	0.00046729
3600	-0.0957865	-0.0424961	-0.138283	0.172751	0.268538	5.28003	10.4539	1.73e-06	0.00047066
54414	-0.0129113	-0.0239981	-0.0369094	0.170629	0.18354	7.4336	10.424	1.79e-06	0.00048383
94031	0.0267987	-0.00181847	0.0249803	0.239388	0.212589	4.70453	10.3958	1.86e-06	0.00049602
56937	-0.0637735	0.0985554	0.0347819	-0.160837	-0.0970631	4.61585	10.3882	1.88e-06	0.00049602
4134	-0.157965	0.188264	0.030299	-0.070339	0.0876258	6.94627	10.372	1.92e-06	0.00050116
401409	0.130254	-0.0273285	0.102925	0.217148	0.0868945	6.67975	10.3097	2.08e-06	0.00053751
3067	0.110167	-0.0305638	0.0796031	-0.301635	-0.411802	4.41092	10.2952	2.12e-06	0.00054206
9070	0.021871	-0.0118327	0.0100382	0.0878859	0.0660149	9.31848	10.281	2.16e-06	0.00054645
6689	-0.0632282	0.137219	0.0739909	-0.158516	-0.0952877	6.7296	10.2275	2.31e-06	0.00057969
148534	0.141414	-0.223525	-0.0821105	0.341167	0.199753	6.70195	10.1684	2.49e-06	0.00061941
5376	0.107771	-0.0221665	0.0856046	-0.207932	-0.315703	5.76768	10.1448	2.57e-06	0.00063227
948	0.0274411	-0.0935859	-0.0661448	0.155767	0.128326	9.88747	10.1343	2.61e-06	0.00063467
50615	-0.118304	0.169443	0.0511394	-0.12378	-0.0054766	6.97579	10.0713	2.83e-06	0.00068182
23328	-0.185143	0.0270103	-0.158132	0.159416	0.344558	6.15183	10.0249	3e-06	0.00071706
5352	0.00744858	-0.0786169	-0.0711684	0.228734	0.221285	4.12954	9.98211	3.17e-06	0.00075066
7071	-0.0499875	0.0149765	-0.035011	0.1283	0.178287	8.63117	9.96926	3.22e-06	0.00075609
3192	-0.0150526	0.0757194	0.0606668	-0.0809528	-0.0659002	9.19727	9.95405	3.29e-06	0.00076397
64078	0.0584406	-0.0154642	0.0429764	0.266279	0.207839	4.30743	9.94485	3.33e-06	0.0007648
171546	-0.046076	-0.0445884	-0.0906644	0.102461	0.148537	6.74727	9.93901	3.35e-06	0.0007648
90338	0.0471191	0.0644453	0.111564	-0.0626887	-0.109808	7.49084	9.88696	3.59e-06	0.00080811
55825	0.0705945	0.0311237	0.101718	0.150649	0.0800548	6.71042	9.87733	3.63e-06	0.00080811
51164	0.0176086	-0.0583831	-0.0407745	0.100028	0.0824191	8.15622	9.87458	3.64e-06	0.00080811
284417	-0.114908	-0.0141617	-0.12907	0.129947	0.244855	6.53782	9.86879	3.67e-06	0.00080811
10771	-0.0393723	0.123885	0.0845123	-0.0937772	-0.0544049	6.72866	9.8596	3.72e-06	0.00081066
27020	0.0275538	-0.0502348	-0.022681	0.0741532	0.0465993	10.3659	9.75974	4.23e-06	0.00091454
100616349	-0.224646	-0.0201714	-0.244818	0.171229	0.395875	7.3929	9.74479	4.31e-06	0.00092444
9774	0.0513727	0.0114842	0.0628569	-0.0523038	-0.103677	9.19637	9.71777	4.47e-06	0.00094925
283989	-0.113265	0.188543	0.0752776	-0.110753	0.00251211	7.11175	9.69802	4.58e-06	0.00096565
2206	0.0590448	-0.0838347	-0.0247898	-0.34664	-0.405685	3.99479	9.6739	4.73e-06	0.000988
219970	0.0454372	-0.0770913	-0.0316542	0.468371	0.422934	3.51215	9.62217	5.05e-06	0.00104777
8724	0.0822894	-0.085589	-0.0032996	0.17795	0.0956611	11.5337	9.51859	5.78e-06	0.00118854
51056	-0.110852	-0.0102395	-0.121092	0.223191	0.334043	8.5199	9.46552	6.19e-06	0.00126289
55432	0.000769993	-0.0893921	-0.0886221	0.219319	0.218549	5.92768	9.45271	6.3e-06	0.00127371
4481	-0.189383	-0.116446	-0.30583	0.259284	0.448667	5.67205	9.44052	6.4e-06	0.0012829
643733	0.123321	-0.0539815	0.0693393	0.103082	-0.0202384	6.78789	9.43484	6.44e-06	0.0012829
9914	0.0779201	-0.0744706	0.00344942	0.273101	0.195181	4.78821	9.41082	6.65e-06	0.00130645
28623	-0.0339693	0.224149	0.19018	-0.138929	-0.10496	8.37883	9.40869	6.67e-06	0.00130645
6671	-0.0347851	0.115506	0.0807207	-0.0789712	-0.044186	8.50129	9.37036	7.01e-06	0.00136248
7554	-0.019004	0.0210121	0.00200809	-0.0801097	-0.0611057	7.08693	9.33078	7.38e-06	0.0014233
51133	-0.0352264	0.0571344	0.021908	0.153935	0.189161	5.29793	9.31719	7.51e-06	0.0014376
2972	-0.0540686	0.085267	0.0311984	-0.104986	-0.050917	6.47277	9.25443	8.15e-06	0.00154794
143941	-0.223185	0.203114	-0.0200712	0.039564	0.262749	5.31487	9.24511	8.24e-06	0.00155501
101929076	0.0461618	0.0785888	0.124751	0.120791	0.0746289	4.13883	9.23347	8.37e-06	0.00156695
142	-0.0813738	0.162661	0.081287	-0.132758	-0.0513841	7.92738	9.21064	8.62e-06	0.00160219
3680	0.0533872	0.0192276	0.0726149	0.345999	0.292612	5.16444	9.17062	9.08e-06	0.00167537
100127983	0.0822733	-0.257794	-0.175521	0.166424	0.0841509	6.90229	9.15449	9.28e-06	0.00169839
28410	-0.172914	0.315219	0.142305	-0.383619	-0.210705	4.96628	9.10795	9.85e-06	0.00178549
3606	0.0770797	-0.062369	0.0147107	0.198449	0.121369	5.78506	9.10491	9.89e-06	0.00178549
643	-0.00870114	0.222646	0.213945	-0.154566	-0.145865	6.84874	9.09834	9.98e-06	0.00178796
64773	-0.071895	0.0293903	-0.0425047	-0.119088	-0.0471932	7.91417	9.08348	1.02e-05	0.00180994
497661	0.136473	-0.226602	-0.0901294	0.326717	0.190245	4.70665	9.06304	1.04e-05	0.00184371
257019	-0.0146336	-0.0478515	-0.0624851	0.171878	0.186511	6.38204	9.05846	1.05e-05	0.00184371
974	-0.0386767	0.14	0.101324	-0.18907	-0.150393	8.58285	9.03662	1.08e-05	0.0018837
5627	0.0227885	-0.211184	-0.188396	0.257585	0.234796	6.27913	9.00713	1.12e-05	0.00193803
23318	-0.0126841	0.0895495	0.0768654	-0.0799446	-0.0672605	8.42815	9.00419	1.13e-05	0.00193803
7453	-0.0846107	-0.0235916	-0.108202	0.123358	0.207969	10.0716	8.9632	1.19e-05	0.0020304
55974	0.0281448	-0.022238	0.00590682	0.133779	0.105635	8.53841	8.94728	1.21e-05	0.00205892
79073	-0.0986388	0.147405	0.0487662	-0.0938635	0.00477529	9.7179	8.93181	1.24e-05	0.00207528
400759	-0.163361	-0.0283005	-0.191661	0.15161	0.31497	3.84751	8.9309	1.24e-05	0.00207528
55076	0.0794596	-0.0362855	0.0431741	0.237786	0.158327	3.32327	8.91347	1.27e-05	0.0021089
79649	-0.0175374	0.118038	0.1005	-0.0766976	-0.0591602	7.72044	8.90634	1.28e-05	0.00211459
343172	-0.00218219	0.335712	0.33353	0.522448	0.52463	3.432	8.87667	1.33e-05	0.00217495
259197	-0.0285385	0.144197	0.115659	-0.132253	-0.103714	7.23414	8.87471	1.34e-05	0.00217495
101929730	0.0164777	-0.0734131	-0.0569354	0.194155	0.177678	5.06502	8.8665	1.35e-05	0.00218418
55332	0.12308	-0.171402	-0.0483225	0.125082	0.0020021	7.64784	8.85085	1.38e-05	0.0022149
390110	-0.0311446	-0.0187552	-0.0498998	0.21748	0.248624	4.17552	8.82259	1.43e-05	0.00227295
825	0.00989277	0.0075113	0.0174041	0.178798	0.168905	7.8569	8.82124	1.43e-05	0.00227295
284371	0.0150699	0.10741	0.12248	-0.0751654	-0.0902353	8.2061	8.81257	1.45e-05	0.00228113
28520	-0.105331	0.313757	0.208426	-0.181868	-0.0765373	6.32534	8.80884	1.45e-05	0.00228113
11127	0.0776566	0.129475	0.207131	-0.143374	-0.221031	5.93157	8.79614	1.48e-05	0.00230482
5169	0.0555247	0.00498047	0.0605052	-0.180243	-0.235768	4.14736	8.78804	1.49e-05	0.00230669
29094	0.0413474	-0.195035	-0.153688	0.170117	0.128769	9.88008	8.78605	1.5e-05	0.00230669
128372	-0.00749763	0.0880558	0.0805582	0.453131	0.460628	5.3231	8.75278	1.57e-05	0.00239433
81442	0.0610972	-0.112613	-0.0515158	0.39708	0.335983	5.44021	8.74457	1.58e-05	0.00240543
23344	-0.104508	0.163812	0.0593044	-0.137902	-0.0333939	8.82929	8.72092	1.63e-05	0.00245174
10402	0.133407	-0.101431	0.0319763	0.133777	0.00037004	6.33701	8.72072	1.63e-05	0.00245174
116236	-0.0969623	0.0820115	-0.0149507	-0.150918	-0.0539557	6.62226	8.71496	1.64e-05	0.00245554
56949	-0.0317213	0.0806969	0.0489756	-0.0700622	-0.0383408	9.56727	8.68378	1.71e-05	0.0025424
253143	-0.00106431	0.0386522	0.0375878	-0.0667017	-0.0656374	8.28753	8.64641	1.8e-05	0.00265381
2730	0.0403394	-0.0202111	0.0201283	0.160555	0.120216	6.57142	8.64099	1.81e-05	0.00265701
28503	0.219899	0.186832	0.406731	-0.226266	-0.446165	7.16197	8.53678	2.08e-05	0.00302678
129642	0.152238	-0.113855	0.0383833	0.141086	-0.0111526	10.3121	8.48743	2.21e-05	0.00320974
9214	-0.00898466	0.0875651	0.0785805	-0.117378	-0.108394	10.3262	8.4804	2.23e-05	0.00322077
26509	-0.212269	0.0492488	-0.16302	0.156724	0.368993	7.82995	8.47035	2.26e-05	0.00323439
56242	0.12206	0.0666934	0.188754	-0.121362	-0.243422	7.14566	8.46843	2.27e-05	0.00323439
27032	0.0304817	-0.0142221	0.0162596	0.0796356	0.0491539	7.27334	8.46177	2.29e-05	0.00324423
56833	-0.275361	0.159004	-0.116357	0.131781	0.407142	6.54635	8.44532	2.34e-05	0.00329614
65010	-0.0448054	0.0728206	0.0280152	0.129006	0.173812	5.84062	8.42405	2.4e-05	0.00337017
329	0.109938	-0.121624	-0.0116855	0.1344	0.0244621	9.12498	8.41896	2.42e-05	0.00337383
7855	-0.0327174	0.0202788	-0.0124386	0.185583	0.2183	5.57646	8.41226	2.44e-05	0.0033847
80853	0.0307189	-0.0322362	-0.0015172	0.0891502	0.0584312	9.94764	8.38659	2.53e-05	0.00343367
3268	-0.0685087	0.151891	0.0833821	-0.12193	-0.053421	7.99937	8.38552	2.53e-05	0.00343367
256435	0.0770621	-0.203141	-0.126079	0.145958	0.0688958	6.22403	8.38511	2.53e-05	0.00343367
93035	-0.0633905	-0.0850919	-0.148482	0.152698	0.216088	4.4969	8.38456	2.53e-05	0.00343367
1901	-0.0414109	0.134862	0.0934508	-0.121687	-0.0802759	9.49024	8.37747	2.56e-05	0.00343367
2078	0.0557513	0.0143671	0.0701184	0.335493	0.279742	5.34543	8.37635	2.56e-05	0.00343367
51258	0.100459	0.149874	0.250333	0.0729888	-0.0274704	9.51546	8.35083	2.65e-05	0.00352511
203228	0.100673	-0.198088	-0.0974155	0.0459205	-0.054752	9.58546	8.34813	2.66e-05	0.00352511
130951	0.0585741	-0.0148937	0.0436803	0.171872	0.113297	5.11924	8.3322	2.71e-05	0.00356885
6709	-0.133167	0.147702	0.0145357	-0.12299	0.0101766	7.78827	8.33066	2.72e-05	0.00356885
283897	0.0509942	0.0219744	0.0729686	-0.0569335	-0.107928	10.4561	8.32664	2.73e-05	0.003569
967	-0.00835778	-0.081492	-0.0898498	0.100006	0.108364	7.74436	8.3141	2.78e-05	0.00360199
23064	0.00866941	-0.010865	-0.0021956	-0.0664812	-0.0751506	9.97384	8.31169	2.79e-05	0.00360199
9527	-0.00121852	0.0357289	0.0345104	-0.0671753	-0.0659568	9.22552	8.29119	2.86e-05	0.003681
3624	0.00706185	-0.0542044	-0.0471425	0.214639	0.207577	3.92552	8.28399	2.89e-05	0.00369687
83938	-0.0692317	-0.00596428	-0.075196	0.152075	0.221307	5.76948	8.2671	2.95e-05	0.00370275
90550	0.0672644	-0.076421	-0.0091566	0.101516	0.0342521	8.29398	8.2637	2.97e-05	0.00370275
3560	-0.0825966	0.141359	0.0587622	-0.150924	-0.0683269	10.4429	8.26319	2.97e-05	0.00370275
8655	-0.0226645	-0.103133	-0.125798	0.159921	0.182585	7.13217	8.26319	2.97e-05	0.00370275
9730	-0.107092	0.150331	0.0432387	-0.0822214	0.0248707	7.91123	8.26297	2.97e-05	0.00370275
1647	-0.0231892	-0.082924	-0.106113	0.174167	0.197356	6.6597	8.25727	2.99e-05	0.00370275
5806	-0.0289855	0.0100546	-0.0189309	0.233022	0.262008	4.8509	8.25367	3.01e-05	0.00370275
85027	0.0448124	-0.0703828	-0.0255704	0.16471	0.119898	6.16294	8.25222	3.01e-05	0.00370275
22806	-0.0465806	0.173184	0.126604	-0.0872412	-0.0406606	9.3675	8.24565	3.04e-05	0.00371653
126917	0.046012	0.0937853	0.139797	-0.0923433	-0.138355	6.70687	8.23585	3.08e-05	0.00374627
8395	0.0656626	0.00840667	0.0740693	0.219899	0.154237	7.6839	8.21461	3.16e-05	0.00383328
10791	0.0564543	-0.0937961	-0.0373418	0.228353	0.171898	7.88538	8.20606	3.2e-05	0.00385782
64763	-0.00136834	0.0702354	0.068867	-0.0863735	-0.0850051	7.43608	8.19869	3.23e-05	0.00387662
5166	-0.144415	0.119675	-0.0247402	0.257103	0.401518	8.00604	8.19387	3.25e-05	0.00388261
9551	0.129836	-0.138205	-0.0083685	0.170827	0.0409907	7.41682	8.17666	3.32e-05	0.00392545
4773	-0.0838679	0.15554	0.0716717	-0.128266	-0.0443983	8.49793	8.17477	3.33e-05	0.00392545
24148	-0.0398829	0.104719	0.0648365	-0.068792	-0.0289091	7.51143	8.17466	3.33e-05	0.00392545
1994	-0.0461595	0.124986	0.0788264	-0.0526066	-0.006447	8.07074	8.14417	3.47e-05	0.00404753
19	0.110134	-0.179296	-0.0691616	-0.19164	-0.301774	7.77069	8.14415	3.47e-05	0.00404753
10251	0.0286018	-0.0343906	-0.0057888	0.14077	0.112168	6.72004	8.13899	3.49e-05	0.00405614
2887	0.0945514	-0.227655	-0.133103	0.171894	0.077343	6.06549	8.12021	3.58e-05	0.00413803
10645	0.109759	-0.147879	-0.0381199	0.0724476	-0.0373111	9.76841	8.11593	3.6e-05	0.0041422
3753	0.0822272	-0.0956841	-0.013457	0.158312	0.0760847	5.85843	8.07595	3.79e-05	0.00434514
1477	-0.00730604	0.0969085	0.0896024	-0.0415669	-0.0342609	7.97652	8.04665	3.94e-05	0.00447543
22882	0.020785	0.0484863	0.0692713	-0.0648545	-0.0856395	7.64387	8.04544	3.95e-05	0.00447543
55353	-0.0117319	-0.00279887	-0.0145307	0.166672	0.178404	6.29521	8.04129	3.97e-05	0.00447543
139735	-0.166892	-0.000877179	-0.167769	0.0955305	0.262423	4.47985	8.03961	3.98e-05	0.00447543
23511	-0.152471	0.146695	-0.0057756	-0.111492	0.0409783	7.59406	8.0334	4.01e-05	0.00449188
6772	-0.0230541	-0.0220368	-0.0450909	0.126781	0.149835	11.1825	8.02585	4.05e-05	0.00451643
5721	-0.0647427	-0.0606537	-0.125396	0.119098	0.183841	10.4222	8.02089	4.08e-05	0.0045258
55088	0.170063	-0.0712241	0.0988389	-0.0391112	-0.209174	8.05863	8.01227	4.12e-05	0.00455397
202299	-0.0478519	0.0604232	0.0125713	0.252362	0.300214	4.95975	8.00773	4.15e-05	0.00455397
740	-0.0216057	0.109881	0.0882755	-0.0451321	-0.0235264	8.34675	8.0061	4.16e-05	0.00455397
3267	-0.0227254	-0.022613	-0.0453384	0.0423015	0.0650269	11.0847	7.9565	4.44e-05	0.004839
90381	-0.103592	-0.0463225	-0.149915	0.217424	0.321016	4.17936	7.94277	4.52e-05	0.00490564
56941	-0.0219543	0.0871449	0.0651906	-0.0795484	-0.0575941	7.74092	7.93815	4.54e-05	0.00491418
7226	-0.0441876	0.00515424	-0.0390333	0.137978	0.182166	7.16446	7.91688	4.67e-05	0.00503157
2992	0.146476	-0.165159	-0.0186823	0.190947	0.0444707	8.91239	7.91249	4.7e-05	0.00503902
217	-0.0454409	0.00319595	-0.042245	0.151278	0.196719	8.74443	7.90156	4.77e-05	0.00509006
8342	0.0216466	0.122048	0.143694	0.272659	0.251012	10.7517	7.87961	4.91e-05	0.00521667
5037	0.0343529	0.0803188	0.114672	-0.0757789	-0.110132	8.56892	7.87128	4.96e-05	0.00525176
10520	0.0641444	0.0388919	0.103036	-0.0840513	-0.148196	6.99066	7.86164	5.02e-05	0.00527998
163732	0.0400216	-0.0158929	0.0241287	0.179507	0.139486	6.80575	7.86079	5.03e-05	0.00527998
28732	-0.026987	0.118031	0.0910442	-0.156887	-0.1299	9.0629	7.85727	5.05e-05	0.00528233
23492	-0.00995343	0.0560607	0.0461073	-0.0994059	-0.0894524	8.60619	7.82033	5.3e-05	0.00549814
64757	0.090158	-0.0463286	0.0438294	0.202747	0.112589	8.11935	7.81837	5.32e-05	0.00549814
309	-0.10938	0.167729	0.0583488	-0.108748	0.0006325	10.7525	7.81732	5.33e-05	0.00549814
134266	0.059815	0.0691849	0.129	-0.0965538	-0.156369	8.94633	7.79933	5.45e-05	0.00560641
6604	0.126639	-0.179844	-0.0532047	0.152487	0.0258482	7.40912	7.79325	5.5e-05	0.00560641
8751	-0.13038	0.120962	-0.0094173	0.0862851	0.216665	6.9731	7.79313	5.5e-05	0.00560641
2852	-0.0632923	-0.0139408	-0.0772332	0.101455	0.164748	5.83096	7.78871	5.53e-05	0.00561621
128611	-0.126478	0.181695	0.0552175	-0.122192	0.0042855	6.55376	7.78276	5.57e-05	0.00562427
55845	0.0541121	-0.0472728	0.00683926	0.0722782	0.0181661	11.3839	7.78029	5.59e-05	0.00562427
79887	0.0818338	-0.0584091	0.0234247	0.100275	0.0184409	11.2875	7.77842	5.6e-05	0.00562427
2993	0.308487	-0.427722	-0.119235	0.371954	0.0634669	8.45129	7.7669	5.69e-05	0.00568728
973	-0.021051	0.171781	0.15073	-0.160474	-0.139423	10.1658	7.74413	5.86e-05	0.00583674
2334	0.00176211	-0.0193012	-0.0175391	0.182704	0.180942	6.17939	7.72164	6.04e-05	0.005988
6518	-0.000860362	0.0488626	0.0480023	0.240395	0.241255	4.70639	7.70693	6.16e-05	0.0060809
10981	0.0491751	-0.0886288	-0.0394536	0.130753	0.0815774	6.99893	7.69859	6.22e-05	0.00612375
54734	-0.0945296	-0.0655365	-0.160066	0.148555	0.243085	5.58419	7.69334	6.27e-05	0.00614207
11198	0.0533112	0.0726808	0.125992	-0.0531254	-0.106437	8.2952	7.66849	6.48e-05	0.00632131
440081	-0.10532	0.00603835	-0.099282	-0.180669	-0.0753482	6.5704	7.64636	6.67e-05	0.00648266
7430	-0.0503343	0.124842	0.0745081	-0.0822216	-0.0318873	8.70459	7.64105	6.71e-05	0.00650292
51582	0.0517594	-0.0088866	0.0428728	0.0872235	0.0354641	9.00923	7.63412	6.78e-05	0.00653718
374879	0.037514	0.114417	0.151931	-0.0863657	-0.12388	6.62074	7.631	6.8e-05	0.00653891
57690	-0.0261144	0.0803982	0.0542838	-0.0877327	-0.0616184	8.56817	7.62456	6.86e-05	0.00654966
64118	-0.0162291	0.101751	0.0855214	0.0643819	0.080611	7.5002	7.62203	6.88e-05	0.00654966
199221	-0.051998	0.0306319	-0.0213661	0.159905	0.211902	4.73043	7.62106	6.89e-05	0.00654966
7637	0.0748378	0.0584948	0.133333	-0.0831309	-0.157969	6.5359	7.59243	7.16e-05	0.00677526
7180	0.175068	-0.0546251	0.120443	0.32112	0.146053	3.32039	7.53729	7.7e-05	0.00725746
391365	0.13205	-0.193132	-0.0610814	-0.0134025	-0.145453	2.4078	7.52303	7.84e-05	0.00736718
64061	-0.151177	0.140852	-0.0103257	-0.135914	0.015263	7.16982	7.50261	8.05e-05	0.00751553
59307	-0.0602823	0.120243	0.0599612	-0.0914609	-0.0311786	8.33331	7.50221	8.06e-05	0.00751553
154214	-0.060304	-0.0574275	-0.117732	0.138717	0.199021	5.90112	7.4927	8.16e-05	0.00758199
923	-0.020955	0.203197	0.182242	-0.086447	-0.065492	8.87904	7.48857	8.2e-05	0.00758249
759	0.0279916	-0.0810188	-0.0530273	0.167017	0.139026	12.1618	7.48597	8.23e-05	0.00758249
8631	-0.00924645	0.120955	0.111709	-0.120871	-0.111625	9.15582	7.48425	8.25e-05	0.00758249
2729	0.0444653	-0.0486275	-0.0041623	0.229796	0.185331	8.38773	7.47467	8.36e-05	0.00765065
5339	-0.0537506	-0.103978	-0.157728	-0.001706	0.0520446	7.06877	7.47181	8.39e-05	0.00765157
27115	-0.0851666	0.0697191	-0.0154475	-0.160959	-0.0757926	4.69961	7.46803	8.43e-05	0.00766192
3240	0.146472	-0.221539	-0.0750668	0.471886	0.325414	8.33058	7.45593	8.57e-05	0.00775685
1730	-0.12091	0.0303449	-0.0905648	0.0394898	0.160399	8.11919	7.45195	8.61e-05	0.00776947
64168	-0.00893721	-0.285949	-0.294886	0.136338	0.145276	4.71862	7.43629	8.79e-05	0.00790293
5110	0.0780529	0.00708444	0.0851373	0.123616	0.0455627	9.84916	7.42543	8.92e-05	0.0079794
79443	-0.0849546	0.0643719	-0.0205827	-0.104073	-0.0191189	7.70847	7.41926	8.99e-05	0.0079794
79847	0.0186013	-0.0741625	-0.0555612	0.104224	0.0856229	7.14492	7.41876	8.99e-05	0.0079794
171177	0.268334	-0.134492	0.133842	0.0119211	-0.256413	4.11961	7.41816	9e-05	0.0079794
5450	0.0371843	0.222646	0.25983	-0.189674	-0.226859	6.08597	7.41384	9.05e-05	0.00799658
282809	0.0532788	-0.155417	-0.102138	0.147963	0.0946838	9.30243	7.41092	9.09e-05	0.0079993
10150	-0.0337727	0.0570581	0.0232854	-0.102525	-0.0687519	8.86207	7.39568	9.27e-05	0.00812049
8886	-0.0807765	0.150156	0.0693795	-0.0895876	-0.008811	8.03442	7.39418	9.29e-05	0.00812049
10885	-0.0474229	0.19561	0.148187	-0.0778792	-0.0304563	6.35541	7.38618	9.39e-05	0.00816234
11001	0.0195076	0.115778	0.135286	0.237119	0.217612	4.83281	7.38501	9.4e-05	0.00816234
23601	0.05938	-0.0878397	-0.0284597	0.317253	0.257873	5.90142	7.38	9.47e-05	0.00818794
114836	-0.0233481	0.0913503	0.0680022	-0.115839	-0.0924905	9.75069	7.3729	9.55e-05	0.00819446
51207	0.0594957	0.0328945	0.0923902	0.160295	0.100799	4.78597	7.37236	9.56e-05	0.00819446
25	-0.158242	0.162305	0.00406295	-0.0893633	0.0688783	6.94401	7.37158	9.57e-05	0.00819446
166	-0.0367263	0.110421	0.0736942	-0.0936587	-0.0569324	10.4323	7.36156	9.7e-05	0.00827514
1155	-0.0156677	0.0451636	0.0294959	0.0917169	0.107385	8.32161	7.34904	9.86e-05	0.00838416
23075	0.0540598	0.109814	0.163874	-0.0824544	-0.136514	7.61432	7.34373	9.93e-05	0.00841451
79772	0.0619483	-0.126528	-0.0645795	0.06962	0.00767168	9.34637	7.33633	0.00010026	0.00846828
3696	0.16277	-0.0422831	0.120487	-0.1826	-0.34537	4.15375	7.32958	0.00010115	0.0084766
28638	-0.00503589	0.0893442	0.0843083	-0.0822233	-0.0771874	12.6099	7.32226	0.00010213	0.0084766
200132	0.26474	-0.155458	0.109282	0.388404	0.123664	3.59867	7.31935	0.00010253	0.0084766
54994	-0.0188742	0.0297863	0.0109121	0.123733	0.142607	8.66803	7.31752	0.00010277	0.0084766
116931	0.00767104	-0.121876	-0.114205	0.183652	0.175981	5.26947	7.31649	0.00010291	0.0084766
688	0.0608096	-0.0470876	0.013722	0.16981	0.109	7.15457	7.31638	0.00010293	0.0084766
28395	0.0432559	0.241923	0.285178	-0.166323	-0.209578	9.71624	7.31488	0.00010313	0.0084766
101927902	-0.0645494	0.162303	0.0977541	-0.124854	-0.0603043	6.97869	7.31474	0.00010315	0.0084766
660	0.181313	-0.13737	0.0439431	0.227863	0.0465495	6.23084	7.31292	0.0001034	0.0084766
100289635	-0.0228067	0.262754	0.239948	-0.0995019	-0.0766952	6.25366	7.30176	0.00010493	0.0085478
1774	0.034378	-0.0323703	0.00200777	0.0908451	0.056467	8.16129	7.30163	0.00010495	0.0085478
283848	-0.133725	0.041317	-0.0924081	0.117027	0.250752	5.32127	7.29378	0.00010604	0.00860672
6478	0.0397233	-0.0185826	0.0211407	0.24575	0.206027	11.0145	7.2915	0.00010636	0.00860672
27334	0.0133104	0.0939401	0.10725	-0.11901	-0.13232	8.76659	7.28874	0.00010675	0.00861037
7779	0.00458721	-0.0732303	-0.0686431	0.0984854	0.0938982	7.73793	7.28485	0.00010729	0.0086268
23052	-0.028138	-0.0927429	-0.120881	0.171467	0.199605	7.42695	7.27959	0.00010804	0.00865906
79084	-0.123982	0.120341	-0.0036405	0.0173824	0.141364	7.19422	7.27531	0.00010865	0.00868029
59341	-0.15542	-0.0364855	-0.191906	-0.0170718	0.138348	4.61306	7.26384	0.00011031	0.00878424
80314	0.0272289	0.0261447	0.0533736	-0.0448897	-0.0721185	9.28619	7.25992	0.00011088	0.00878424
9760	-0.111725	0.161147	0.0494221	-0.159545	-0.0478206	7.65461	7.25906	0.000111	0.00878424
6612	-0.0600495	0.000233139	-0.0598163	0.063422	0.123471	7.92872	7.25658	0.00011137	0.0087853
222537	-0.0938704	0.0794523	-0.0144182	0.116161	0.210032	3.41719	7.24893	0.00011249	0.00884645
55904	0.0241131	-0.0006364	0.0234767	-0.0383314	-0.0624445	10.4747	7.20167	0.00011972	0.009353
84679	-0.0290414	0.123496	0.0944542	-0.115213	-0.0861713	6.52152	7.19814	0.00012028	0.009353
6319	-0.0745552	0.0851901	0.0106349	0.178698	0.253253	6.70005	7.19733	0.00012041	0.009353
79026	-0.120489	0.116499	-0.0039899	-0.118818	0.00167091	7.98231	7.19348	0.00012102	0.009353
2359	-0.301834	0.146041	-0.155793	0.038157	0.339991	4.66229	7.19303	0.0001211	0.009353
55071	0.0584736	-0.131903	-0.0734295	0.112882	0.0544081	5.74312	7.19255	0.00012117	0.009353
9679	-0.0341924	0.0758858	0.0416934	-0.0835797	-0.0493873	7.72387	7.18638	0.00012216	0.00940045
2820	-0.0851531	0.0450242	-0.0401288	0.0943325	0.179486	7.80831	7.17769	0.00012357	0.00947968
7469	-0.0951544	0.128624	0.0334691	-0.0684894	0.0266651	8.28492	7.17376	0.00012421	0.00949985
100873782	-0.294172	0.148599	-0.145574	0.0100669	0.304239	3.89687	7.16946	0.00012492	0.00950968
5321	-0.00918821	-0.0381972	-0.0473854	0.149709	0.158897	6.02806	7.16837	0.0001251	0.00950968
3730	0.0500481	-0.181081	-0.131033	0.159163	0.109115	4.51112	7.16605	0.00012548	0.00950992
822	0.00377867	0.0486936	0.0524723	0.145256	0.141477	8.39209	7.14806	0.00012849	0.00970888
23539	-0.280696	0.0649254	-0.215771	-0.124409	0.156287	4.2037	7.13317	0.00013104	0.00981061
2263	-0.000848424	0.135494	0.134646	-0.140745	-0.139897	4.33344	7.1306	0.00013149	0.00981061
25850	0.054443	0.079141	0.133584	-0.0775415	-0.131985	5.6136	7.12898	0.00013177	0.00981061
23569	0.0519009	0.0860522	0.137953	0.160814	0.108913	10.1373	7.12519	0.00013243	0.00981061
32	-0.0287868	0.125109	0.0963217	-0.0932029	-0.0644162	6.27736	7.12421	0.0001326	0.00981061
10856	-0.0832763	0.161273	0.0779968	-0.0587617	0.0245146	7.01474	7.12332	0.00013275	0.00981061
283209	-0.0330616	0.0239572	-0.0091044	0.12316	0.156222	6.67713	7.12235	0.00013292	0.00981061
26994	0.0572142	-0.154476	-0.0972622	0.197168	0.139953	10.0397	7.1218	0.00013302	0.00981061
23741	0.0511752	0.00544355	0.0566188	0.118528	0.0673528	7.98738	7.11988	0.00013336	0.00981061
